# Supplementary material for: Epigenetic signatures differentiate uterine and soft tissue leiomyosarcoma
Source: Oncotarget. 2021 Aug 3;12(16):1566–79. doi: 10.18632/oncotarget.28032 (PMC8351604; doi:10.18632/oncotarget.28032)
Supplement: Supplementary file 2 [file oncotarget-12-1566-s002.xlsx]

## Sheet: Supplementary Table 3
Supplementary Table 3: Details of the 283 DMRs located at CpG island loci and mapped to TSS 200 and/or TSS 1500 regions
Hybridization REF	q-value	Difference (∆β)	UCSC_RefGene_Name	UCSC_RefGene_Accession	UCSC_RefGene_Group	Relation_to_UCSC_CpG_ Island
cg23719318	1.41e-07	0.49	GDF7	NM_182828	TSS1500	Island
cg19759481	2.6e-06	0.48	HOXA5	NM_019102	TSS200	Island
cg01370449	6.25e-06	0.43	HOXA5	NM_019102	TSS200	Island
cg14044640	2.84e-05	0.41	HOXA6	NM_024014	TSS200	Island
cg04863892	1.48e-05	0.41	HOXA5	NM_019102	TSS200	Island
cg22356324	4.28e-06	0.4	HK1;HK1;HK1;HK1;HK1	NM_033500;NM_000188;NM_033498;NM_033497;NM_033496	Body;TSS1500;Body;Body;Body	Island
cg24996565	2e-07	0.39	TCL1A;TCL1A	NM_021966;NM_001098725	TSS200;TSS200	Island
cg12128839	0.000125	0.39	HOXA5	NM_019102	TSS200	Island
cg19500479	1.49e-06	0.38	GDF7	NM_182828	TSS1500	Island
cg03529432	2.09e-05	0.38	HOXA6	NM_024014	TSS200	Island
cg04787024	4.99e-05	0.38	C2orf55	NM_207362	TSS1500	Island
cg11410436	4.33e-05	0.37	TOX3;TOX3	NM_001146188;NM_001080430	5'UTR;TSS1500	Island
cg17994139	1.51e-05	0.37	HOXA6	NM_024014	TSS200	Island
cg09936824	8.51e-06	0.36	HOXA6	NM_024014	TSS1500	Island
cg18422172	2.97e-07	0.36	CYP51A1;CYP51A1	NM_001146152;NM_000786	TSS1500;TSS1500	Island
cg02709321	7.19e-06	0.36	TOX3;TOX3	NM_001146188;NM_001080430	5'UTR;TSS1500	Island
cg07445246	3.79e-05	0.36	TCL1A;TCL1A	NM_021966;NM_001098725	TSS200;TSS200	Island
cg22469274	3.65e-06	0.36	HOXA6	NM_024014	TSS200	Island
cg09339194	2.83e-06	0.35	GATA5	NM_080473	TSS1500	Island
cg07592963	0.000706	0.35	KCNQ1DN	NR_024627	TSS1500	Island
cg25286482	8.55e-05	0.35	PDPN;PDPN	NM_006474;NM_198389	TSS1500;TSS1500	Island
cg17569124	5.28e-05	0.35	HOXA5	NM_019102	TSS1500	Island
cg16723488	6.61e-06	0.34	APOB	NM_000384	TSS200	Island
cg02184673	0.00099	0.34	ASAM	NM_024769	TSS1500	Island
cg00257271	3.34e-06	0.34	C5orf39;LOC153684	NM_001014279;NR_015447	TSS1500;TSS1500	Island
cg22055815	5.53e-06	0.34	C5orf39	NM_001014279	TSS200	Island
cg26276650	2.64e-07	0.33	KLF11	NM_003597	TSS1500	Island
cg12110087	2.38e-05	0.33	HOXA6	NM_024014	TSS1500	Island
cg15444648	0.000211	0.33	FLJ42709;FLJ42709;FLJ42709	NR_015369;NR_021490;NR_021491	TSS1500;Body;Body	Island
cg03723510	1.48e-05	0.33	C5orf39	NM_001014279	TSS200	Island
cg09236434	7.93e-05	0.33	C2orf55	NM_207362	TSS1500	Island
cg04265576	9.84e-06	0.33	HOXA6	NM_024014	TSS200	Island
cg25940946	4.21e-05	0.33	DERL3;DERL3;DERL3	NM_001135751;NM_198440;NM_001002862	TSS200;TSS200;TSS200	Island
cg12810523	1.34e-05	0.32	HOXA6	NM_024014	TSS200	Island
cg03201044	4.98e-06	0.31	TFAP2C	NM_003222	TSS1500	Island
cg01227537	0.002709	0.31	ZIC1	NM_003412	TSS200	Island
cg12846139	0.001576	0.31	BAHCC1	NM_001080519	TSS1500	Island
cg26299084	0.00076	0.31	PRDM8;PRDM8	NM_020226;NM_001099403	5'UTR;TSS200	Island
cg16600634	0.00043	0.31	FLJ42709;FLJ42709;FLJ42709	NR_015369;NR_021490;NR_021491	TSS1500;Body;Body	Island
cg22230229	0.002829	0.31	BAHCC1	NM_001080519	TSS1500	Island
cg02916332	0.000182	0.3	HOXA5	NM_019102	TSS1500	Island
cg24828620	0.001068	0.3	ZPBP;ZPBP	NM_001159878;NM_007009	TSS200;TSS200	Island
cg02983451	7.36e-05	0.3	KLF11	NM_003597	TSS1500	Island
cg20056542	0.007877	0.3	ONECUT1	NM_004498	TSS1500	Island
cg18552861	5.79e-05	0.3	GDF7	NM_182828	TSS1500	Island
cg01405040	0.000103	0.3	HOXD12	NM_021193	TSS1500	Island
cg20941258	0.000243	0.3	LRRC2;TDGF1	NM_024750;NM_003212	5'UTR;TSS1500	Island
cg25307665	0.000957	0.29	HOXA5	NM_019102	TSS1500	Island
cg25478600	0.002002	0.29	KCNQ1DN	NR_024627	TSS1500	Island
cg05290058	0.006966	0.29	KCNQ1DN	NR_024627	TSS1500	Island
cg24630419	8.57e-05	0.29	ESRRG	NM_001134285	TSS1500	Island
cg17968795	0.00112	0.29	C2orf55	NM_207362	TSS1500	Island
cg19096475	0.000395	0.29	ASAM	NM_024769	TSS1500	Island
cg01765077	0.000645	0.29	WDR66	NM_144668	TSS200	Island
cg23515853	0.0022	0.29	BAHCC1	NM_001080519	TSS1500	Island
cg23192346	0.000256	0.29	C6orf123	NR_026773	TSS200	Island
cg18376860	0.001667	0.29	LOC390594	NM_001101362	TSS200	Island
cg03846641	0.00151	0.28	LOC100287216;SH3RF3	NR_029193;NM_001099289	TSS200;Body	Island
cg23831143	0.000445	0.28	TNFRSF10C	NM_003841	TSS200	Island
cg14774086	0.000171	0.28	DERL3;DERL3;DERL3	NM_001135751;NM_198440;NM_001002862	TSS200;TSS200;TSS200	Island
cg12606911	0.003318	0.28	CD8A	NM_001145873	TSS1500	Island
cg18601426	6.21e-05	0.28	PTPRN2;PTPRN2;PTPRN2	NM_130843;NM_130842;NM_002847	TSS1500;TSS1500;TSS1500	Island
cg01313313	0.000262	0.28	C5orf39	NM_001014279	TSS200	Island
cg13282837	7.37e-05	0.27	TCL1A;TCL1A	NM_021966;NM_001098725	TSS200;TSS200	Island
cg23125200	0.000943	0.27	GJB6;GJB6;GJB6;GJB6	NM_001110221;NM_001110220;NM_001110219;NM_006783	TSS200;TSS200;TSS200;TSS1500	Island
cg04457979	0.004025	0.27	KCNQ1DN	NR_024627	TSS1500	Island
cg06889339	0.000991	0.27	C6orf123	NR_026773	TSS200	Island
cg05551979	3.26e-05	0.27	C5orf39	NM_001014279	TSS200	Island
cg16175263	0.000166	0.27	TNFRSF10C	NM_003841	TSS200	Island
cg05658793	1.97e-06	0.27	DGCR6	NM_005675	TSS1500	Island
cg21513316	0.000377	0.26	MIR410;MIR656	NR_030156;NR_030392	Body;TSS1500	Island
cg18990042	0.001544	0.26	COL2A1;COL2A1	NM_001844;NM_033150	TSS1500;TSS1500	Island
cg26819695	0.001507	0.26	ASAM	NM_024769	TSS1500	Island
cg17449954	0.017871	0.26	HEYL	NM_014571	TSS1500	Island
cg13877670	0.009425	0.26	ONECUT1	NM_004498	TSS1500	Island
cg13455717	0.005802	0.25	GNG4;GNG4;GNG4	NM_001098722;NM_001098721;NM_004485	TSS1500;TSS1500;TSS1500	Island
cg04235768	0.000186	0.25	PRDM8;PRDM8	NM_001099403;NM_020226	TSS1500;5'UTR	Island
cg08239804	5.06e-05	0.25	SGK1;SGK1;SGK1	NM_001143678;NM_001143676;NM_001143677	TSS1500;Body;Body	Island
cg25037461	0.000122	0.25	DERL3;DERL3;DERL3	NM_001135751;NM_198440;NM_001002862	TSS200;TSS200;TSS200	Island
cg25755575	0.001836	0.25	ESRRG	NM_001134285	TSS1500	Island
cg03001832	7.35e-05	0.25	HTATIP2;HTATIP2;HTATIP2;HTATIP2;HTATIP2	NM_001098520;NM_001098522;NM_001098521;NM_001098523;NM_006410	TSS200;TSS1500;TSS200;TSS1500;TSS200	Island
cg23058194	0.003314	0.25	LOC390594	NM_001101362	TSS200	Island
cg07489869	0.001135	0.25	GJB6;GJB6;GJB6;GJB6	NM_001110221;NM_001110220;NM_001110219;NM_006783	TSS200;TSS200;TSS200;TSS1500	Island
cg07548255	0.00062	0.25	LOC100287216;SH3RF3	NR_029193;NM_001099289	TSS200;Body	Island
cg10502244	0.005351	0.24	COL2A1;COL2A1	NM_001844;NM_033150	TSS1500;TSS1500	Island
cg00487737	0.00109	0.24	ACP5;ACP5;ACP5;ACP5;ACP5;ACP5	NM_001611;NM_001111036;NM_001111036;NM_001111034;NM_001111035;NM_001111035	TSS1500;5'UTR;1stExon;TSS200;5'UTR;1stExon	Island
cg14456683	0.003275	0.24	ZIC1	NM_003412	TSS200	Island
cg02005600	0.00115	0.24	HOXA5	NM_019102	TSS1500	Island
cg07225641	0.000363	0.24	LRRC2;TDGF1	NM_024750;NM_003212	5'UTR;TSS1500	Island
cg11528328	0.019225	0.24	CLIC6	NM_053277	TSS200	Island
cg04313756	0.008842	0.24	TCL1A;TCL1A	NM_001098725;NM_021966	TSS1500;TSS1500	Island
cg02154252	0.001255	0.24	ELTD1	NM_022159	TSS200	Island
cg00228390	0.000677	0.24	C6orf123	NR_026773	TSS200	Island
cg23770904	0.009796	0.23	GATA5	NM_080473	TSS1500	Island
cg04470072	0.010663	0.23	PSKH2	NM_033126	TSS200	Island
cg23032674	0.001052	0.23	COL9A1;COL9A1	NM_001851;NM_078485	Body;TSS200	Island
cg18702197	0.007691	0.23	HOXD3	NM_006898	TSS1500	Island
cg04251368	0.028241	0.23	KCNQ1DN	NR_024627	TSS1500	Island
cg01704957	0.006032	0.23	YBX2	NM_015982	TSS1500	Island
cg24682036	3.31e-05	0.23	DSG2	NM_001943	TSS1500	Island
cg23009419	0.001125	0.23	LRRC2;TDGF1	NM_024750;NM_003212	5'UTR;TSS1500	Island
cg23037132	0.011793	0.23	HEYL	NM_014571	TSS1500	Island
cg06528559	0.006416	0.23	LOC100132215	NR_027069	TSS1500	Island
cg02340541	0.011989	0.23	GAL	NM_015973	TSS1500	Island
cg06804210	0.001592	0.23	CD8A	NM_001145873	TSS1500	Island
cg07318204	0.03596	0.23	HHIP	NM_022475	TSS1500	Island
cg17602126	0.007433	0.23	HEYL	NM_014571	TSS1500	Island
cg03267697	0.004676	0.23	GMPPA;GMPPA	NM_013335;NM_205847	TSS1500;TSS1500	Island
cg26457809	0.013722	0.23	KCNQ1DN	NR_024627	TSS1500	Island
cg12821804	0.021417	0.23	KCNQ1DN	NR_024627	TSS1500	Island
cg14388488	0.043964	0.23	GATA5	NM_080473	TSS1500	Island
cg23545105	0.04594	0.22	OCIAD2;OCIAD2	NM_152398;NM_001014446	TSS200;TSS200	Island
cg05985303	0.00177	0.22	WNT6	NM_006522	TSS1500	Island
cg25975621	0.00157	0.22	ESRRG	NM_001134285	TSS200	Island
cg12160637	0.001713	0.22	HEYL	NM_014571	TSS1500	Island
cg02225599	0.019934	0.22	HOXA2	NM_006735	TSS1500	Island
cg00913949	0.025925	0.22	ESRRG	NM_001134285	TSS1500	Island
cg01295339	0.032135	0.22	LBX2;LOC151534	NM_001009812;NR_024606	Body;TSS200	Island
cg20517050	0.008141	0.22	HOXA5	NM_019102	TSS1500	Island
cg06630413	0.001882	0.22	HOXC11	NM_014212	TSS200	Island
cg00445126	0.005395	0.22	LOC100132215	NR_027069	TSS1500	Island
cg19284039	0.025079	0.22	ASCL2	NM_005170	TSS1500	Island
cg22941646	0.021599	0.22	GNG4;GNG4;GNG4	NM_001098722;NM_001098721;NM_004485	TSS1500;TSS1500;TSS1500	Island
cg23204968	0.007695	0.22	HOXA5	NM_019102	TSS1500	Island
cg07546139	0.00161	0.22	FLJ42709;FLJ42709;FLJ42709	NR_015369;NR_021490;NR_021491	TSS1500;Body;Body	Island
cg20344434	0.000425	0.22	HTATIP2;HTATIP2;HTATIP2;HTATIP2;HTATIP2	NM_001098520;NM_001098522;NM_001098521;NM_001098523;NM_006410	TSS200;TSS1500;TSS200;TSS1500;TSS200	Island
cg13252401	0.01695	0.22	NGEF;NGEF	NM_019850;NM_001114090	Body;TSS1500	Island
cg18796287	0.002883	0.22	LOC389333	NM_001161546	TSS200	Island
cg14311811	0.023196	0.22	DSG2	NM_001943	TSS200	Island
cg00831909	0.004134	0.22	PDPN;PDPN	NM_006474;NM_198389	TSS1500;TSS1500	Island
cg10074727	0.018534	0.22	GCM2	NM_004752	TSS1500	Island
cg22149184	0.005486	0.21	BAHCC1	NM_001080519	TSS1500	Island
cg18592365	0.003892	0.21	ELTD1	NM_022159	TSS200	Island
cg26731119	0.008378	0.21	OCIAD2;OCIAD2	NM_152398;NM_001014446	TSS200;TSS200	Island
cg06732439	0.009953	0.21	LOC151174;LOC643387;LOC151174	NR_026925;NR_026923;NR_026926	TSS200;TSS200;TSS200	Island
cg22118524	0.005808	0.21	ESRRG	NM_001134285	TSS1500	Island
cg16057826	0.000942	0.21	CLIC6	NM_053277	TSS1500	Island
cg20982735	0.04712	0.21	PSKH2	NM_033126	TSS200	Island
cg14997413	0.023142	0.21	COBL	NM_015198	TSS1500	Island
cg24704177	0.025269	0.21	HOXD3	NM_006898	TSS1500	Island
cg04046669	0.045855	0.21	HORMAD2	NM_152510	TSS1500	Island
cg01712686	0.000845	0.21	GNG4;GNG4;GNG4	NM_001098722;NM_001098721;NM_004485	TSS1500;TSS1500;TSS1500	Island
cg08886711	0.01727	0.21	COL2A1;COL2A1	NM_001844;NM_033150	TSS1500;TSS1500	Island
cg01014615	0.020039	0.21	HOXD3	NM_006898	TSS1500	Island
cg26487157	0.005038	0.21	PCBP1	NM_006196	TSS1500	Island
cg07834574	0.041075	0.21	CHRNE;C17orf107	NM_000080;NM_001145536	Body;TSS200	Island
cg21276379	0.00324	0.21	EPAS1	NM_001430	TSS1500	Island
cg25906442	0.024749	0.21	C20orf85	NM_178456	TSS200	Island
cg13186228	0.015451	0.21	STX16;STX16;STX16;STX16	NM_001134773;NM_003763;NM_001134772;NM_001001433	TSS1500;TSS1500;TSS1500;TSS1500	Island
cg06145336	0.031092	0.21	HOXD3	NM_006898	TSS1500	Island
cg24713667	0.012035	0.2	C6orf150	NM_138441	TSS200	Island
cg02646423	0.013759	0.2	HOXA5	NM_019102	TSS1500	Island
cg18126442	0.002573	0.2	LOC100132215	NR_027069	TSS1500	Island
cg09506473	0.019083	0.2	PSKH2	NM_033126	TSS200	Island
cg19410791	0.001748	0.2	CD8A	NM_001145873	TSS1500	Island
cg27212729	0.043246	0.2	LOC440925;SP5	NR_027433;NM_001003845	Body;TSS1500	Island
cg09036188	0.046347	0.2	CHRNE;C17orf107	NM_000080;NM_001145536	Body;TSS200	Island
cg17269733	0.000369	0.2	C5orf39;LOC153684	NM_001014279;NR_015447	TSS1500;TSS1500	Island
cg18192083	0.038701	0.2	KCNAB2;KCNAB2	NM_003636;NM_172130	TSS200;TSS200	Island
cg09037712	0.001211	-0.2	HLCS	NM_000411	TSS1500	Island
cg06029935	0.032757	-0.2	PLEC1;PLEC1	NM_000445;NM_201378	Body;TSS1500	Island
cg01146232	0.007272	-0.2	SALL1;SALL1	NM_001127892;NM_002968	TSS1500;1stExon	Island
cg03127558	0.000529	-0.2	MAMSTR	NM_001130915	TSS1500	Island
cg15861585	0.024747	-0.21	DRD4	NM_000797	TSS1500	Island
cg11354105	0.031284	-0.21	DNMT3A;DNMT3A;DNMT3A	NM_022552;NM_153759;NM_175629	Body;TSS1500;Body	Island
cg12012524	0.000138	-0.21	CIRBP;C19orf23;CIRBP;CIRBP	NM_001280;NR_027271;NR_023313;NR_023312	TSS1500;Body;TSS1500;TSS1500	Island
cg19555986	0.009082	-0.21	MAP7	NM_003980	TSS1500	Island
cg18494399	0.00452	-0.21	SLC1A2	NM_004171	TSS1500	Island
cg02187214	0.007856	-0.21	FOXC2	NM_005251	TSS1500	Island
cg02244288	0.000568	-0.21	SPG7;SPG7	NM_199367;NM_003119	TSS1500;TSS1500	Island
cg26608305	0.002191	-0.21	AP2A2	NM_012305	TSS1500	Island
cg00116315	0.018259	-0.21	TULP1;TEAD3	NM_003322;NM_003214	Body;TSS1500	Island
cg16786868	0.00723	-0.21	HELZ	NM_014877	TSS1500	Island
cg15032239	0.016451	-0.21	CYFIP1	NM_014608	TSS1500	Island
cg24199400	0.008423	-0.21	WDR52;WDR52	NM_001164496;NM_018338	TSS200;TSS200	Island
cg03946671	0.019309	-0.21	TCEA2;TCEA2	NM_003195;NM_198723	TSS200;5'UTR	Island
cg09072560	0.001765	-0.22	MARCKSL1	NM_023009	TSS1500	Island
cg22775000	0.00313	-0.22	TMEFF1	NM_003692	TSS1500	Island
cg07054641	0.006929	-0.22	WDR52;WDR52	NM_001164496;NM_018338	TSS200;TSS200	Island
cg04986616	0.033685	-0.22	C11orf95	NM_001144936	TSS1500	Island
cg06974755	0.02131	-0.22	RALGDS;RALGDS	NM_001042368;NM_006266	Body;TSS1500	Island
cg10494860	0.014126	-0.22	TCEA2;TCEA2	NM_003195;NM_198723	TSS200;5'UTR	Island
cg18872215	0.006535	-0.22	MAP7	NM_003980	TSS1500	Island
cg14426660	0.016803	-0.22	NET1;NET1	NM_001047160;NM_005863	Body;TSS200	Island
cg23350294	0.004179	-0.22	PENK;PENK	NM_006211;NM_001135690	TSS1500;TSS1500	Island
cg23160016	0.001607	-0.22	GABRA2;GABRA2;GABRA2	NM_001114175;NM_000807;NM_000807	TSS1500;1stExon;5'UTR	Island
cg14649140	0.002336	-0.22	HOXA10;HOXA10	NM_018951;NM_153715	TSS1500;Body	Island
cg02110858	0.029899	-0.22	PLEC1;PLEC1;PLEC1	NM_000445;NM_201378;NM_201379	Body;Body;TSS200	Island
cg22363327	0.001321	-0.22	SFRS13B	NM_080743	TSS1500	Island
cg18838431	0.011799	-0.22	KCNE3	NM_005472	TSS1500	Island
cg23136738	0.003122	-0.22	AP2A2	NM_012305	TSS1500	Island
cg02595219	0.005573	-0.22	KCNE3	NM_005472	TSS200	Island
cg00032205	0.006788	-0.22	TSPYL5	NM_033512	TSS200	Island
cg06907053	0.003215	-0.23	FHL2;FHL2;FHL2;FHL2	NM_001450;NM_201557;NM_201555;NM_001039492	TSS200;5'UTR;TSS200;TSS1500	Island
cg03721058	0.000702	-0.23	HYAL2;HYAL2	NM_003773;NM_033158	5'UTR;TSS1500	Island
cg12877860	8.53e-05	-0.23	DFNB31;DFNB31	NM_001083885;NM_015404	TSS1500;1stExon	Island
cg00329447	0.000607	-0.23	PLEC1;PLEC1;PLEC1	NM_000445;NM_201378;NM_201379	Body;Body;TSS200	Island
cg11229543	0.031392	-0.23	PRDM16;PRDM16;FLJ42875;FLJ42875	NM_199454;NM_022114;NR_015440;NR_024371	TSS1500;TSS1500;TSS200;TSS200	Island
cg24709033	0.001047	-0.23	HOXA11AS;HOXA11	NR_002795;NM_005523	TSS1500;1stExon	Island
cg20348858	0.001197	-0.23	EMX2;EMX2;EMX2OS	NM_001165924;NM_004098;NR_002791	Body;Body;TSS1500	Island
cg11265749	0.002699	-0.23	PDGFA;PDGFA	NM_033023;NM_002607	TSS1500;TSS1500	Island
cg10185119	0.025749	-0.23	SATB2	NM_015265	TSS200	Island
cg09015433	0.004132	-0.23	PENK;PENK	NM_006211;NM_001135690	TSS1500;TSS1500	Island
cg01379240	0.016193	-0.23	C3orf72;FOXL2;C3orf72	NM_001040061;NM_023067;NM_001040061	5'UTR;TSS200;1stExon	Island
cg14117138	0.048255	-0.23	HIF3A	NM_152795	TSS1500	Island
cg06232807	0.006462	-0.23	SALL1;SALL1	NM_001127892;NM_002968	TSS1500;1stExon	Island
cg10882304	0.002319	-0.23	TACC2;TACC2;TACC2;TACC2	NM_206862;NM_206860;NM_006997;NM_206861	Body;TSS200;TSS200;Body	Island
cg03419014	0.004037	-0.23	HLCS	NM_000411	TSS1500	Island
cg11775521	0.022969	-0.23	KCNE3	NM_005472	TSS200	Island
cg10909152	0.000344	-0.23	SIVA1;SIVA1	NM_021709;NM_006427	TSS1500;TSS1500	Island
cg08346232	0.00725	-0.24	NT5DC3	NM_001031701	TSS1500	Island
cg06892005	0.003815	-0.24	PPL	NM_002705	TSS200	Island
cg12420900	0.008927	-0.24	TACC2;TACC2;TACC2;TACC2	NM_006997;NM_206862;NM_206860;NM_206861	TSS1500;Body;TSS1500;Body	Island
cg17078116	0.004599	-0.24	NEFM;NEFM	NM_001105541;NM_005382	TSS200;1stExon	Island
cg20499861	0.000799	-0.24	ZEB1;ZEB1;ZEB1;LOC220930;ZEB1	NM_030751;NR_024285;NR_024287;NR_024284;NR_024286	TSS1500;TSS200;TSS1500;Body;TSS1500	Island
cg04809597	0.001199	-0.24	SMAD3	NM_005902	TSS1500	Island
cg14088357	0.004513	-0.24	HIF3A;HIF3A	NM_022462;NM_152795	TSS1500;1stExon	Island
cg19927816	0.020043	-0.24	SYMPK;RSPH6A	NM_004819;NM_030785	Body;TSS1500	Island
cg10342447	0.000993	-0.24	TMEM97	NM_014573	TSS1500	Island
cg13277380	0.003532	-0.24	SNX31	NM_152628	TSS200	Island
cg08516817	0.012504	-0.24	WDR52;WDR52	NM_018338;NM_001164496	TSS1500;TSS1500	Island
cg09495769	0.002878	-0.25	HOXA11AS;HOXA11	NR_002795;NM_005523	Body;TSS1500	Island
cg01763749	0.003439	-0.25	P2RX6;P2RX6;MGC16703	NM_005446;NM_001159554;NR_003608	TSS1500;TSS1500;Body	Island
cg18725867	0.034499	-0.25	GDNF;GDNF;GDNF	NM_199231;NM_000514;NM_199234	5'UTR;5'UTR;TSS200	Island
cg12869659	0.006636	-0.25	ZNF238	NM_205768	TSS1500	Island
cg08124027	0.000556	-0.25	KHSRP	NM_003685	TSS1500	Island
cg10709671	6.22e-07	-0.25	TIMM44;CTXN1	NM_006351;NM_206833	Body;TSS1500	Island
cg12919006	0.000171	-0.25	CNTNAP5	NM_130773	TSS200	Island
cg24479590	0.026801	-0.25	CHRNB1	NM_000747	TSS200	Island
cg25901381	0.000924	-0.25	HOXA11AS;HOXA11	NR_002795;NM_005523	Body;TSS1500	Island
cg24676071	0.004472	-0.26	ADCY1	NM_021116	TSS1500	Island
cg14738670	0.000828	-0.26	FXYD1;FXYD7;FXYD1	NM_005031;NM_022006;NM_021902	Body;TSS1500;Body	Island
cg09661370	0.000546	-0.27	HOXA11AS;HOXA11	NR_002795;NM_005523	Body;TSS1500	Island
cg23096689	0.009255	-0.27	FOXC2	NM_005251	TSS1500	Island
cg10767141	0.002454	-0.27	HOXA11AS;HOXA11	NR_002795;NM_005523	Body;TSS1500	Island
cg15760840	0.002846	-0.27	HOXA11AS;HOXA11	NR_002795;NM_005523	Body;TSS1500	Island
cg08581018	9.5e-05	-0.27	MSLNL	NM_001025190	TSS200	Island
cg16656895	0.001915	-0.27	EMX2;EMX2;EMX2OS	NM_001165924;NM_004098;NR_002791	Body;Body;TSS1500	Island
cg17336139	0.011979	-0.27	PRAME;PRAME;PRAME;PRAME;LOC648691;PRAME;PRAME;PRAME;PRAME	NM_206956;NM_006115;NM_206954;NM_006115;NR_027426;NM_206955;NM_206953;NM_206954;NM_206953	TSS200;5'UTR;1stExon;1stExon;TSS200;TSS200;5'UTR;5'UTR;1stExon	Island
cg10657141	6.4e-05	-0.27	HOXA11AS;HOXA11	NR_002795;NM_005523	Body;TSS1500	Island
cg11921736	0.00419	-0.27	WDR52;WDR52	NM_001164496;NM_018338	TSS200;TSS200	Island
cg21942490	0.000907	-0.27	HOXA9	NM_152739	TSS1500	Island
cg07128416	0.006749	-0.27	WDR52;WDR52	NM_001164496;NM_018338	TSS200;TSS200	Island
cg24348495	0.003708	-0.27	TCEA2;TCEA2	NM_003195;NM_198723	TSS200;5'UTR	Island
cg14075221	0.008262	-0.27	ZNF238	NM_205768	TSS1500	Island
cg13599477	0.009559	-0.28	NET1;NET1	NM_001047160;NM_005863	Body;TSS200	Island
cg19458602	1.59e-08	-0.28	TIMM44;CTXN1	NM_006351;NM_206833	3'UTR;TSS1500	Island
cg16399365	0.002756	-0.28	ZNF238	NM_205768	TSS1500	Island
cg24983862	0.000234	-0.28	HELZ	NM_014877	TSS1500	Island
cg15431544	0.000107	-0.28	HOXA11AS;HOXA11	NR_002795;NM_005523	Body;TSS1500	Island
cg12810084	0.000726	-0.29	HOXA11AS;HOXA11	NR_002795;NM_005523	Body;TSS1500	Island
cg06733794	0.002034	-0.29	TACC2;TACC2;TACC2;TACC2	NM_206862;NM_206860;NM_006997;NM_206861	Body;TSS200;TSS200;Body	Island
cg05038268	0.001592	-0.29	KDM2A;KDM2A	NR_027473;NM_012308	TSS1500;TSS1500	Island
cg23365801	0.00373	-0.3	KCNAB3	NM_004732	TSS200	Island
cg06966660	0.001807	-0.3	TACC2;TACC2;TACC2;TACC2	NM_206862;NM_206860;NM_006997;NM_206861	Body;TSS200;TSS200;Body	Island
cg21293464	0.000742	-0.3	KDM2A;KDM2A	NR_027473;NM_012308	TSS1500;TSS1500	Island
cg13377102	0.001077	-0.31	KCNAB3	NM_004732	TSS200	Island
cg02485642	0.000824	-0.31	MSLNL	NM_001025190	TSS200	Island
cg16513459	0.001896	-0.32	KCNAB3	NM_004732	TSS200	Island
cg05118960	0.000138	-0.32	HYAL2;HYAL2	NM_003773;NM_033158	5'UTR;TSS1500	Island
cg24714106	0.004818	-0.32	LOC145845	NR_024264	TSS1500	Island
cg10159951	0.000302	-0.32	SLC1A2	NM_004171	TSS1500	Island
cg13341668	0.00011	-0.34	HYAL2;HYAL2	NM_003773;NM_033158	5'UTR;TSS1500	Island
cg19495714	0.000296	-0.34	SIVA1;SIVA1	NM_021709;NM_006427	TSS1500;TSS1500	Island
cg21163960	0.00039	-0.35	SLC1A2	NM_004171	TSS1500	Island
cg14066993	1.55e-08	-0.35	LOC100130872;LOC100130872-SPON2	NR_024569;NR_033182	TSS1500;TSS1500	Island
cg16802592	0.001244	-0.35	LOC145845	NR_024264	TSS1500	Island
cg20034372	0.000668	-0.35	LOC145845	NR_024264	TSS1500	Island
cg23613051	4.09e-05	-0.36	SH3BP2;SH3BP2;SH3BP2;SH3BP2	NM_001145855;NM_001145856;NM_001122681;NM_003023	Body;Body;5'UTR;TSS200	Island
cg22643751	0.000129	-0.36	UNC84A;UNC84A	NM_025154;NM_001130965	TSS1500;TSS1500	Island
cg09411999	5.88e-07	-0.37	HOXA10;HOXA10	NM_018951;NM_153715	TSS1500;Body	Island
cg24127874	0.00019	-0.38	HES6;HES6	NM_018645;NM_001142853	TSS1500;TSS1500	Island
cg01323777	0.000955	-0.38	KCNAB3	NM_004732	TSS200	Island
cg17232217	5.5e-09	-0.38	LOC100130872;LOC100130872-SPON2	NR_024569;NR_033182	TSS1500;TSS1500	Island
cg05977669	7.56e-07	-0.39	HOXA11AS;HOXA11	NR_002795;NM_005523	Body;TSS1500	Island
cg08550839	1.64e-08	-0.4	FXYD1;FXYD7;FXYD1	NM_005031;NM_022006;NM_021902	Body;TSS1500;Body	Island
cg24446586	6.17e-06	-0.4	HOXA11AS;HOXA11	NR_002795;NM_005523	Body;TSS1500	Island
cg12997720	9.99e-06	-0.42	HOXA11AS;HOXA11	NR_002795;NM_005523	Body;TSS1500	Island
cg27173148	5.41e-10	-0.43	LOC100130872;LOC100130872-SPON2	NR_024569;NR_033182	TSS1500;TSS1500	Island
cg25167447	3.86e-07	-0.43	NAV1	NM_020443	TSS1500	Island
cg12468255	3.28e-08	-0.46	NAV1	NM_020443	TSS1500	Island
cg25252585	1.47e-10	-0.53	FXYD7	NM_022006	TSS200	Island
cg21105227	7.05e-09	-0.56	FXYD7;FXYD1;FXYD1	NM_022006;NM_005031;NM_021902	TSS1500;3'UTR;3'UTR	Island

## Sheet: Supplementary Table 5
Supplementary Table 5: Upstream regulators for ULMS-hypermethylated DMGs
	Upstream Regulator	Molecule Type	p-value of overlap	Target Molecules in Dataset
1	KAT6A	enzyme	2.84e-09	COL2A1,HOXA2,HOXA5,HOXA6,HOXC11,HOXD12,HOXD3
2	KMT2A	transcription regulator	8e-06	BAHCC1,HOXA5,HOXD3,PRDM8,ZIC1
3	CTNNB1	transcription regulator	1.65e-05	ASCL2,COL2A1,CYP51A1,HHIP,HOXA5,HTATIP2,SGK1,SP5,TCL1A,TDGF1,WNT6,ZIC1
4	EZH2	transcription regulator	2e-05	EPAS1,GATA5,HOXA6,HOXC11,HOXD12,HOXD3,mir-154,ONECUT1
5	PBX3	transcription regulator	3.48e-05	HOXA2,HOXA5,HOXA6
6	miR-6763-3p (miRNAs w/seed UCCCCGG)	mature microRNA	4.89e-05	ASCL2,BAHCC1,C17orf107,GDF7,GMPPA,KCNAB2,PTPRN2,SP5,STX16
7	miR-4707-5p (miRNAs w/seed CCCCGGC)	mature microRNA	5.23e-05	ASCL2,GDF7,GMPPA,GNG4,KCNAB2,ONECUT1,PTPRN2,SP5
8	CA9	enzyme	0.000124	COL2A1,EPAS1
9	SATB1	transcription regulator	0.000126	CD8A,EPAS1,GATA5,GNG4,SGK1
10	MEIS1	transcription regulator	0.000132	HOXA2,HOXA5,HOXA6
11	miR-5587-3p (miRNAs w/seed CCCCGGG)	mature microRNA	0.000184	ASCL2,C17orf107,GDF7,GMPPA,KCNAB2,PTPRN2,SP5,STX16
12	WNT3A	cytokine	0.000224	COL2A1,EPAS1,HHIP,SP5,TCL1A,ZIC1
13	intralipid	chemical drug	0.000231	APOB,GAL
14	COMMD3-BMI1	transcription regulator	0.000286	HOXA2,HOXA5,HOXA6
15	miR-4763-5p (miRNAs w/seed GCCUGCC)	mature microRNA	0.000354	ACP5,CGAS,DGCR6/LOC102724770,GATA5,HEYL,HOXC11,KCNAB2,KLF11,LINC01558,NGEF,ONECUT1,SH3RF3
16	miR-4738-5p (miRNAs w/seed CCAGCGC)	mature microRNA	0.000523	C17orf107,GNG4,HK1,HOXD12,SGK1,SH3RF3,STX16
17	miR-4455 (miRNAs w/seed GGGUGUG)	mature microRNA	0.000569	BAHCC1,C17orf107,C20orf85,GNG4,HEYL,HOXA6,HTATIP2,KCNAB2,SH3RF3,TCL1A,YBX2
18	TFAP2B	transcription regulator	0.0011	EPAS1,HOXA2
19	STK40	kinase	0.00142	PDPN,SP5,WNT6
20	miR-29b-3p (and other miRNAs w/seed AGCACCA)	mature microRNA	0.00173	COL2A1,COL9A1,HEYL,KLF11,PDPN,SGK1,SH3RF3,STX16,TCL1A,TFAP2C
21	FLT1	kinase	0.00183	COL2A1,EPAS1,HK1
22	KIF3A	enzyme	0.00185	COL2A1,CYP51A1
23	PGR	ligand-dependent nuclear receptor	0.00188	ACP5,EPAS1,GAL,KLF11,SGK1
24	SOX2-OCT4-NANOG	complex	0.00203	ONECUT1,TCL1A
25	NPC1	transporter	0.00216	APOB,CD8A,CYP51A1
26	RARG	ligand-dependent nuclear receptor	0.0023	HOXA2,HOXA5,TCL1A
27	miR-1289 (miRNAs w/seed GGAGUCC)	mature microRNA	0.00251	C17orf107,DGCR6/LOC102724770,GDF7,GMPPA,HEYL,HOXD3,PSKH2,STX16
28	Histone h3	group	0.00267	ASCL2,BAHCC1,HOXA5,PRDM8,SGK1,ZIC1
29	TGFBR2	kinase	0.0029	DSG2,GAL,GJB6,PDPN
30	mir-3960	microRNA	0.00291	HOXA2
31	mir-675	microRNA	0.00291	COL2A1
32	mir-654	microRNA	0.00291	PTPRN2
33	CCT036477	chemical reagent	0.00291	ASCL2
34	D-mannoheptulose	chemical - endogenous non-mammalian	0.00291	APOB
35	SFN	other	0.003	DSG2,SGK1
36	NR0B2	ligand-dependent nuclear receptor	0.00319	CYP51A1,ESRRG,mir-154
37	miR-4783-5p (miRNAs w/seed GCGCGCC)	mature microRNA	0.00328	ASCL2,HOXD3,PRDM8,SH3RF3
38	miR-7846-3p (miRNAs w/seed AGCGGAG)	mature microRNA	0.00338	GDF7,HOXC11,PCBP1,PDPN,TFAP2C
39	GLI1	transcription regulator	0.00339	COL2A1,GATA5,HHIP,HOXA5
40	CRTC2	other	0.00344	ESRRG,TCL1A
41	progesterone	chemical - endogenous mammalian	0.00374	ACP5,EPAS1,GAL,KLF11,PDPN,SGK1,WNT6
42	miR-216b-3p (and other miRNAs w/seed CACACUU)	mature microRNA	0.00403	C20orf85,CYP51A1,GCM2,HORMAD2,STX16,TFAP2C
43	RARA	ligand-dependent nuclear receptor	0.00414	COBL,HOXA2,HOXA5,PRDM8,TCL1A
44	miR-6751-5p (and other miRNAs w/seed UGGGGGU)	mature microRNA	0.00436	BAHCC1,C17orf107,DERL3,GATA5,HEYL,HOXA2,KCNAB2,ONECUT1,PRDM8,SH3RF3,TCL1A,TFAP2C,ZIC1
45	ezetimibe	chemical drug	0.0044	APOB,CYP51A1
46	miR-4503 (miRNAs w/seed UUAAGCA)	mature microRNA	0.00454	ADGRL4,PDPN,PTPRN2,SGK1,STX16,TOX3
47	miR-10396b-5p (and other miRNAs w/seed GGCGGGG)	mature microRNA	0.00487	ASCL2,C17orf107,CD8A,CGAS,GDF7,HEYL,HOXA6,HOXC11,PRDM8,STX16
48	HSPG2	enzyme	0.00492	APOB,COL2A1
49	miR-609 (miRNAs w/seed GGGUGUU)	mature microRNA	0.00493	C20orf85,GNG4,HOXA2,HOXA6,HTATIP2,TCL1A,YBX2
50	miR-1237-5p (and other miRNAs w/seed GGGGGCG)	mature microRNA	0.00501	ASCL2,BAHCC1,C17orf107,COL2A1,GDF7,GMPPA,GNG4,HEYL,HOXC11,KCNAB2,PRDM8,TCL1A,YBX2
51	HDL-cholesterol	complex	0.0052	APOB,CYP51A1
52	miR-6864-5p (miRNAs w/seed UGAAGGG)	mature microRNA	0.0053	C17orf107,C20orf85,CLIC6,EPAS1,GNG4,HOXA5,ONECUT1,STX16
53	Alpha catenin	group	0.0053	SGK1,SP5,TDGF1
54	miR-6765-3p (miRNAs w/seed CACCUGG)	mature microRNA	0.00532	C17orf107,DGCR6/LOC102724770,HORMAD2,HOXA2,NGEF,TCL1A
55	nitrofen	chemical toxicant	0.00547	EPAS1,HK1
56	FOXA2	transcription regulator	0.0055	APOB,GAL,HHIP,ONECUT1
57	miR-875-3p (miRNAs w/seed CUGGAAA)	mature microRNA	0.00555	CD8A,CYP51A1,ESRRG,GATA5,HHIP,STX16,TDGF1
58	miR-626 (and other miRNAs w/seed GCUGUCU)	mature microRNA	0.00568	CD8A,COL9A1,CRACDL,DGCR6/LOC102724770,GCM2,HOXC11,LINC01558,YBX2
59	forskolin	chemical toxicant	0.00579	ACP5,CD8A,GAL,HHIP,HOXA5,OCIAD2,SGK1
60	MIR17HG	other	0.0058	HOXA5,HOXA6,SP5
61	SB-431542	chemical reagent	0.0058	ASCL2,GAL,GJB6
62	CYP4A	group	0.00581	SGK1
63	FRZB	other	0.00581	COL2A1
64	Hotair	other	0.00581	HOXC11
65	MLIP	transcription regulator	0.00581	HK1
66	DLEU2	other	0.00581	mir-154
67	MARK3	kinase	0.00581	ACP5
68	TLE6	other	0.00581	ACP5
69	parmodulin 2	chemical reagent	0.00581	HK1
70	sibutramine	chemical drug	0.00581	APOB
71	hexaarginine-neomycin B conjugate	chemical reagent	0.00581	CD8A
72	OR141	chemical reagent	0.00581	EPAS1
73	(S)-2-((6Z,15Z)-20- hydroxyicosa-6,15-dienamido)succinate	chemical reagent	0.00581	SGK1
74	D-lysergic acid diethylamide	chemical drug	0.00581	SGK1
75	miR-6846-5p (and other miRNAs w/seed GGGGGCU)	mature microRNA	0.00603	ASCL2,BAHCC1,COL2A1,DGCR6/LOC102724770,GATA5,GDF7,GMPPA,GNG4,HEYL,KCNAB2,PTPRN2,TCL1A,YBX2
76	KDM6A	enzyme	0.00605	GAL,HOXC11
77	TCF7L2	transcription regulator	0.00634	CYP51A1,EPAS1,HHIP,SGK1,SP5
78	CREB1	transcription regulator	0.00636	CYP51A1,ESRRG,GAL,mir-154,OCIAD2,SGK1
79	miR-6786-5p (miRNAs w/seed CGGUGGG)	mature microRNA	0.00652	C17orf107,DERL3,DGCR6/LOC102724770,HK1,KCNAB2,SP5
80	miR-4724-5p (miRNAs w/seed ACUGAAC)	mature microRNA	0.00653	DGCR6/LOC102724770,GCM2,KLF11,PCBP1,STX16
81	ASXL1	transcription regulator	0.00665	HOXA5,HOXA6
82	FOS	transcription regulator	0.00685	EPAS1,GJB6,HTATIP2,OCIAD2,PDPN,WNT6
83	miR-10400-5p (and other miRNAs w/seed GGCGGCG)	mature microRNA	0.00696	ASCL2,BAHCC1,HOXD3,SGK1,SH3RF3,ZIC1
84	TNC	other	0.00728	CD8A,COL2A1
85	CX3CL1	cytokine	0.00746	HEYL,TFAP2C,WNT6
86	Foxp1	transcription regulator	0.00794	NGEF,PDPN
87	miR-136-5p (miRNAs w/seed CUCCAUU)	mature microRNA	0.00802	APOB,CGAS,CYP51A1,ESRRG,PDPN,TFAP2C
88	miR-891a-5p (miRNAs w/seed GCAACGA)	mature microRNA	0.00803	COL2A1,ESRRG,HEYL,HOXA5
89	miR-4790-3p (miRNAs w/seed GAAUGGU)	mature microRNA	0.00804	CD8A,PDPN,PRDM8,SH3RF3,TOX3
90	miR-4706 (and other miRNAs w/seed GCGGGGA)	mature microRNA	0.00815	ASCL2,CD8A,DERL3,EPAS1,GDF7,HOXA6,HOXD3,ZIC1
91	miR-6075 (miRNAs w/seed CGGCCCA)	mature microRNA	0.00834	BAHCC1,C17orf107,GDF7,GNG4,KCNAB2,STX16
92	ABCA1	transporter	0.00862	APOB,CYP51A1
93	NUP98-DDX10	fusion gene/product	0.00862	HOXA5,HOXA6
94	SMAD3	transcription regulator	0.00865	APOB,COL2A1,CYP51A1,TDGF1
95	mineralocorticoid	chemical drug	0.0087	SGK1
96	dietary fat derivative	chemical drug	0.0087	APOB
97	ZNF219	transcription regulator	0.0087	COL2A1
98	DDX41	enzyme	0.0087	CGAS
99	Aldosterone-MR dimer	complex	0.0087	SGK1
100	BAG4	other	0.0087	APOB
101	mir-541	microRNA	0.0087	PTPRN2
102	mir-342	microRNA	0.0087	PTPRN2
103	EEF1D	translation regulator	0.0087	COL2A1
104	USP27X	peptidase	0.0087	CGAS
105	MIR23A/24-2/27A cluster	group	0.0087	HOXA5
106	mir23a/24-2/27a	group	0.0087	HOXA5
107	mizoribine	chemical drug	0.0087	SGK1
108	LTBR	transmembrane receptor	0.00897	DSG2,PDPN
109	AIP	transcription regulator	0.00897	ADGRL4,GNG4
110	TAF7L	transcription regulator	0.00897	HK1,SGK1
111	miR-203a-5p (and other miRNAs w/seed GUGGUUC)	mature microRNA	0.00907	CD8A,COL9A1,HEYL,HORMAD2,ONECUT1,PTPRN2
112	vorinostat	chemical drug	0.0092	APOB,CD8A,CYP51A1,mir-154
113	CNR1	G-protein coupled receptor	0.00921	HEYL,TDGF1,WNT6
114	Hedgehog	group	0.00933	GATA5,HOXA5
115	ARID1A	transcription regulator	0.00933	ASCL2,WNT6
116	miR-6874-5p (and other miRNAs w/seed UGGAGCU)	mature microRNA	0.00947	ESRRG,HOXA5,KCNAB2,ONECUT1,PSKH2,SGK1,SP5
117	miR-204-5p (and other miRNAs w/seed UCCCUUU)	mature microRNA	0.00959	ADGRL4,ESRRG,KLF11,LINC01558,PRDM8,TCL1A,TOX3
118	HDAC1	transcription regulator	0.00965	ASCL2,COL2A1,COL9A1,SGK1
119	ziritaxestat	chemical drug	0.00969	DERL3,SGK1
120	miR-3173-5p (and other miRNAs w/seed GCCCUGC)	mature microRNA	0.00976	ACP5,BAHCC1,C17orf107,C20orf85,GATA5,GDF7,HEYL,KCNAB2
121	miR-4776-3p (miRNAs w/seed UUGCCAU)	mature microRNA	0.00984	CRACDL,DGCR6/LOC102724770,GAL,GCM2,GNG4,ZIC1
122	miR-197-5p (and other miRNAs w/seed GGGUAGA)	mature microRNA	0.00998	DERL3,GMPPA,HOXC11,KCNAB2,KLF11,LINC01558,TCL1A,YBX2
123	APC	enzyme	0.0104	APOB,ASCL2,SGK1
124	CUL3	enzyme	0.0108	COL2A1,COL9A1
125	miR-1237-3p (and other miRNAs w/seed CCUUCUG)	mature microRNA	0.0113	APOB,C17orf107,DERL3,HEYL,ONECUT1,TFAP2C
126	miR-664-3p (and other miRNAs w/seed AUUCAUU)	mature microRNA	0.0113	C20orf85,CD8A,PRDM8,TDGF1
127	PDE8A	enzyme	0.0116	CYP51A1
128	ASPN	other	0.0116	COL2A1
129	SUFU	transcription regulator	0.0116	HHIP
130	PHF19	other	0.0116	HOXA5
131	ANKH	transporter	0.0116	COL2A1
132	AMELX	growth factor	0.0116	COL2A1
133	LAMTOR3	other	0.0116	TCL1A
134	ruthenium red	chemical reagent	0.0116	COL2A1
135	insulin glargine	biologic drug	0.0116	ONECUT1
136	gemcabene	chemical drug	0.0116	APOB
137	mercaptopropionylglycine	chemical drug	0.0116	EPAS1
138	miR-583 (miRNAs w/seed AAAGAGG)	mature microRNA	0.0116	ACP5,CD8A,HOXA2,HOXC11,LINC01558
139	LTA	cytokine	0.012	COL2A1,PDPN
140	miR-6772-5p (miRNAs w/seed GGGUGUA)	mature microRNA	0.0126	C20orf85,GNG4,HEYL,HOXA6,HTATIP2,TCL1A,YBX2
141	miR-143-5p (and other miRNAs w/seed GUGCAGU)	mature microRNA	0.0128	ADGRL4,CRACDL,ESRRG,HOXA6
142	miR-4666a-3p (miRNAs w/seed AUACAAU)	mature microRNA	0.0129	CD8A,ESRRG,SGK1,TDGF1
143	miR-1247-3p (and other miRNAs w/seed GGGAACG)	mature microRNA	0.0131	HEYL,HOXD3,KCNAB2,SP5,STX16
144	RNF2	transcription regulator	0.0132	HORMAD2,HOXA5
145	miR-4321 (miRNAs w/seed UAGCGGU)	mature microRNA	0.0134	HOXC11,PCBP1,TFAP2C
146	miR-7106-3p (miRNAs w/seed GCUCCCU)	mature microRNA	0.0137	ASCL2,CD8A,DGCR6/LOC102724770,GATA5,GDF7,HTATIP2,LINC01558,YBX2
147	miR-7108-3p (miRNAs w/seed CCCGCCC)	mature microRNA	0.0138	ASCL2,CD8A,EPAS1,HOXC11,HOXD3,KCNAB2,ZIC1
148	miR-4453 (and other miRNAs w/seed AGCUUGG)	mature microRNA	0.0139	ADGRL4,EPAS1,HOXA5,TDGF1
149	miR-6510-3p (miRNAs w/seed ACCGACU)	mature microRNA	0.014	BAHCC1,C17orf107,GDF7
150	Smad2/3	group	0.0141	mir-154,TDGF1
151	RARB	ligand-dependent nuclear receptor	0.0142	HOXA2,HOXA5,TCL1A
152	Ctnna	group	0.0145	SP5
153	Dexamethasone-GR	complex	0.0145	SGK1
154	PHLDA2	other	0.0145	ASCL2
155	P4HTM	enzyme	0.0145	EPAS1
156	RAB23	enzyme	0.0145	COL2A1
157	ACSL6	enzyme	0.0145	COL2A1
158	mir-665	microRNA	0.0145	PTPRN2
159	GDF7	growth factor	0.0145	ZIC1
160	H19	other	0.0145	COL2A1
161	Foxp2	transcription regulator	0.0145	PDPN
162	hydroxycitric acid	chemical - endogenous non-mammalian	0.0145	COL2A1
163	etidronic acid	chemical drug	0.0145	ACP5
164	decanoic acid	chemical - endogenous mammalian	0.0145	ACP5
165	JUN	transcription regulator	0.0148	ACP5,EPAS1,HK1,mir-154,SGK1
166	miR-3177-5p (miRNAs w/seed GUGUACA)	mature microRNA	0.0158	DGCR6/LOC102724770,EPAS1,ESRRG,OCIAD2,PDPN,SH3RF3
167	EGLN1	enzyme	0.0159	COL2A1,EPAS1
168	TRIM28	transcription regulator	0.0163	EPAS1,ONECUT1
169	ESRRA	transcription regulator	0.0168	CYP51A1,EPAS1,HK1
170	caffeine	chemical drug	0.0168	ACP5,EPAS1
171	miR-299a-5p (and other miRNAs w/seed GGUUUAC)	mature microRNA	0.0169	SGK1,STX16,TDGF1,TOX3
172	ZBTB7B	transcription regulator	0.0172	CD8A,COL2A1
173	CCAR1	transcription regulator	0.0173	EPAS1
174	PPP1R14B	phosphatase	0.0173	EPAS1
175	RO4929097	chemical drug	0.0173	HEYL
176	NACA	transcription regulator	0.0173	PDPN
177	STRN	other	0.0173	SGK1
178	CFH	other	0.0173	APOB
179	bisphenol A	chemical - endogenous mammalian	0.0175	APOB,PCBP1,SGK1
180	miR-1247-3p (miRNAs w/seed CCCGGGA)	mature microRNA	0.0181	C17orf107,CYP51A1,LINC01558,PRDM8,PTPRN2,STX16,TCL1A
181	miR-6732-5p (and other miRNAs w/seed AGGGGGU)	mature microRNA	0.0183	BAHCC1,C17orf107,DGCR6/LOC102724770,GDF7,HK1,HOXA2,PTPRN2,SP5,YBX2
182	MAPK14	kinase	0.0185	ACP5,CYP51A1,SGK1
183	miR-3180-3p (and other miRNAs w/seed GGGGCGG)	mature microRNA	0.0189	ASCL2,BAHCC1,C17orf107,HEYL,HOXC11,PRDM8,SH3RF3,TFAP2C
184	miR-3064-3p (miRNAs w/seed UGCCACA)	mature microRNA	0.0195	ACP5,CRACDL,DGCR6/LOC102724770,GAL,GNG4,HOXC11,TCL1A
185	miR-6871-5p (miRNAs w/seed AUGGGAG)	mature microRNA	0.0197	ACP5,HOXA6,KCNAB2,PCBP1,PDPN,SH3RF3,YBX2
186	Histone H2b	group	0.0202	HTATIP2
187	KMT5B	enzyme	0.0202	SGK1
188	FMN1	other	0.0202	HOXD12
189	FERMT1	other	0.0202	WNT6
190	MIB1	enzyme	0.0202	HEYL
191	APOBEC1	enzyme	0.0202	APOB
192	SF3B2	other	0.0202	HOXA5
193	MLLT3	transcription regulator	0.0202	SGK1
194	NKX3-2	transcription regulator	0.0202	COL2A1
195	HESX1	transcription regulator	0.0202	SP5
196	FM19G11	chemical reagent	0.0202	EPAS1
197	non-esterified fatty acid	chemical - endogenous mammalian	0.0202	APOB
198	miR-193a-3p (and other miRNAs w/seed ACUGGCC)	mature microRNA	0.0202	ESRRG,HEYL,KCNAB2,SH3RF3,STX16,TDGF1,ZIC1
199	miR-615-3p (miRNAs w/seed CCGAGCC)	mature microRNA	0.0204	APOB,BAHCC1,C17orf107,STX16
200	miR-4424 (miRNAs w/seed GAGUUAA)	mature microRNA	0.0207	ESRRG,GJB6,HOXA2,SP5,YBX2
201	TFAP2C	transcription regulator	0.0207	HK1,HOXA2
202	bucladesine	chemical toxicant	0.0213	CD8A,HHIP,KCNAB2,TCL1A
203	miR-99a-3p (and other miRNAs w/seed AAGCUCG)	mature microRNA	0.0215	C17orf107,CD8A,HOXD3,ONECUT1
204	miR-5682 (miRNAs w/seed UAGCACC)	mature microRNA	0.0219	COL2A1,COL9A1,SGK1,TFAP2C
205	miR-219b-3p (miRNAs w/seed GAAUUGC)	mature microRNA	0.0225	ESRRG,HORMAD2,LINC01558,PDPN
206	miR-6752-5p (and other miRNAs w/seed GGGGGUG)	mature microRNA	0.0229	ASCL2,BAHCC1,C17orf107,DERL3,DGCR6/LOC102724770,GDF7,KCNAB2,PRDM8,PTPRN2,SH3RF3,TFAP2C,ZIC1
207	miR-6511a-3p (and other miRNAs w/seed CUCACCA)	mature microRNA	0.0229	C17orf107,CD8A,CFAP251,DGCR6/LOC102724770,PRDM8,WNT6
208	pyrophosphate	chemical - endogenous mammalian	0.023	COL2A1
209	C4BP	complex	0.023	CYP51A1
210	GSTK1	enzyme	0.023	CGAS
211	EGLN2	enzyme	0.023	EPAS1
212	VCL	enzyme	0.023	COL2A1
213	LIPC	enzyme	0.023	APOB
214	PKP2	other	0.023	COL2A1
215	GSN	other	0.023	COL2A1
216	CYP4A11	enzyme	0.023	SGK1
217	PAX9	transcription regulator	0.023	COL2A1
218	SULF1	enzyme	0.023	COL2A1
219	CCL-34	chemical reagent	0.023	CD8A
220	chlorpyrifos	chemical toxicant	0.023	GAL
221	busulfan	chemical drug	0.023	HEYL
222	ETV6-NTRK3	fusion gene/product	0.023	NGEF
223	miR-6506-3p (miRNAs w/seed CGUAUCA)	mature microRNA	0.023	CLIC6,GJB6,TFAP2C
224	miR-6740-5p (miRNAs w/seed GUUUGGG)	mature microRNA	0.0232	CD8A,COL9A1,DGCR6/LOC102724770,ESRRG,HOXA2,KCNAB2
225	USF1	transcription regulator	0.0233	ACP5,GATA5
226	FN1	enzyme	0.0239	ACP5,CD8A,HK1
227	miR-1285-5p (miRNAs w/seed AUCUCAC)	mature microRNA	0.0245	C17orf107,CYP51A1,PTPRN2
228	simvastatin	chemical drug	0.0245	ACP5,APOB,HK1
229	miR-1538 (and other miRNAs w/seed GGCCCGG)	mature microRNA	0.0247	C17orf107,GDF7,HK1,HOXC11,HOXD3,KCNAB2
230	SP3	transcription regulator	0.0251	COL2A1,CYP51A1,SGK1
231	ARID5A	transcription regulator	0.0259	COL2A1
232	TIP60	complex	0.0259	COL2A1
233	MB	transporter	0.0259	EPAS1
234	WNT5B	other	0.0259	COL2A1
235	miricorilant	chemical reagent	0.0259	APOB
236	IL6R	transmembrane receptor	0.026	COL2A1,GAL
237	miR-182-5p (and other miRNAs w/seed UUGGCAA)	mature microRNA	0.026	ACP5,CYP51A1,DSG2,EPAS1,GJB6,PDPN,TOX3,ZPBP
238	miR-6727-5p (miRNAs w/seed UCGGGGC)	mature microRNA	0.0262	C17orf107,ESRRG,HOXD3,PRDM8,WNT6
239	SMO	G-protein coupled receptor	0.0266	HHIP,WNT6
240	BMP2	growth factor	0.0266	ACP5,COL2A1,ESRRG
241	miR-6795-5p (and other miRNAs w/seed GGGGGGA)	mature microRNA	0.027	BAHCC1,CFAP251,GATA5,GDF7,HEYL,HOXC11,NGEF,ONECUT1,PDPN,PRDM8,TCL1A
242	BMP4	growth factor	0.0272	COL2A1,TDGF1,TFAP2C
243	miR-3186-3p (and other miRNAs w/seed CACGCGG)	mature microRNA	0.0275	BAHCC1,C17orf107,HK1
244	miR-4738-3p (miRNAs w/seed GAAACUG)	mature microRNA	0.028	ANXA2R,GNG4,HOXA2,PCBP1
245	miR-5705 (miRNAs w/seed GUUUCGG)	mature microRNA	0.0282	HORMAD2,HOXD3,PRDM8
246	BCO2	enzyme	0.0287	HTATIP2
247	RSPO1	other	0.0287	ASCL2
248	DAB2IP	other	0.0287	EPAS1
249	CRY2	enzyme	0.0287	SGK1
250	GBX2	transcription regulator	0.0287	HOXA2
251	CRY1	enzyme	0.0287	SGK1
252	DHH	peptidase	0.0287	HHIP
253	HDAC8	transcription regulator	0.0287	HOXA5
254	CYBA	enzyme	0.0287	EPAS1
255	gamma-secretase inhibitor XX	chemical reagent	0.0287	HEYL
256	farglitazar	chemical drug	0.0287	SGK1
257	retinol acetate	chemical drug	0.0287	TNFRSF10C
258	BCR-ABL1	fusion gene/product	0.0289	EPAS1,HK1
259	R5020	chemical reagent	0.0289	GAL,SGK1
260	miR-6880-5p (miRNAs w/seed GGUGGAG)	mature microRNA	0.0293	ANXA2R,C17orf107,DGCR6/LOC102724770,GNG4,HEYL,KLF11,SH3RF3,TCL1A,TFAP2C
261	miR-138-5p (miRNAs w/seed GCUGGUG)	mature microRNA	0.0295	EPAS1,HEYL,HK1,HOXD12,KLF11,LINC01558,PDPN,STX16,YBX2
262	miR-7974 (miRNAs w/seed GGCUGUG)	mature microRNA	0.0302	CD8A,CRACDL,DERL3,HEYL,HOXA6,KCNAB2,SH3RF3,TCL1A
263	ethanol	chemical - endogenous mammalian	0.0303	CGAS,HTATIP2,mir-154,SGK1
264	EPAS1	transcription regulator	0.0305	ACP5,CYP51A1,HOXA5
265	miR-3913-5p (and other miRNAs w/seed UUGGGAC)	mature microRNA	0.0315	CD8A,DGCR6/LOC102724770,KCNAB2,ZIC1
266	Irp	group	0.0315	EPAS1
267	Adaptor protein 2	complex	0.0315	HOXA2
268	OIP5-AS1	other	0.0315	mir-154
269	VASP	other	0.0315	EPAS1
270	APOA2	transporter	0.0315	APOB
271	PIK3CB	kinase	0.0315	HK1
272	VLDLR	transporter	0.0315	APOB
273	orlistat	chemical drug	0.0315	APOB
274	zeaxanthin	chemical drug	0.0315	HTATIP2
275	ISL1	transcription regulator	0.0319	CLIC6,GAL
276	actinomycin D	biologic drug	0.0325	COL2A1,EPAS1,HK1
277	ASPSCR1-TFE3	fusion gene/product	0.0325	EPAS1,HTATIP2
278	miR-561-5p (miRNAs w/seed UCAAGGA)	mature microRNA	0.0333	ANXA2R,COL9A1,SGK1,TCL1A,TFAP2C,YBX2
279	SMAD2	transcription regulator	0.0337	COL2A1,CYP51A1
280	CD36	transmembrane receptor	0.0337	APOB,TNFRSF10C
281	STAT1/3/5 dimer	complex	0.0344	EPAS1
282	CTNNBIP1	other	0.0344	CYP51A1
283	PLTP	enzyme	0.0344	APOB
284	HLA-G	other	0.0344	CD8A
285	DBI	other	0.0344	APOB
286	miR-504-5p (and other miRNAs w/seed GACCCUG)	mature microRNA	0.0347	C17orf107,CD8A,DGCR6/LOC102724770,EPAS1,HOXA2,HTATIP2
287	PSEN2	peptidase	0.035	CYP51A1,KCNAB2
288	miR-4747-5p (and other miRNAs w/seed GGGAAGG)	mature microRNA	0.0355	C17orf107,CD8A,DSG2,ESRRG,HEYL,HOXA2,HOXC11,HOXD3,SGK1,SP5,STX16
289	SMAD4	transcription regulator	0.0356	APOB,COL2A1,SGK1
290	SIRT1	transcription regulator	0.037	COL2A1,EPAS1,GATA5,HOXA5
291	miR-3978 (miRNAs w/seed UGGAAAG)	mature microRNA	0.0371	COL2A1,ESRRG,ZIC1
292	neomycin	chemical drug	0.0372	HEYL
293	Mmp	group	0.0372	DSG2
294	BCO1	enzyme	0.0372	HTATIP2
295	SOX5	transcription regulator	0.0372	COL2A1
296	HIF3A	transcription regulator	0.0372	EPAS1
297	PPP5C	phosphatase	0.0372	SGK1
298	PA2G4	transcription regulator	0.0372	PDPN
299	maxacalcitol	chemical drug	0.0372	ACP5
300	INHA	growth factor	0.0375	CYP51A1,SGK1
301	miR-766-5p (and other miRNAs w/seed GGAGGAA)	mature microRNA	0.0379	ACP5,CD8A,DGCR6/LOC102724770,EPAS1,ESRRG,HEYL,KCNAB2,ONECUT1,TDGF1
302	miR-938 (miRNAs w/seed GCCCUUA)	mature microRNA	0.0384	ASCL2,C17orf107,KCNAB2,PRDM8,TDGF1
303	miR-5681b (miRNAs w/seed GGUAUUG)	mature microRNA	0.0384	EPAS1,GJB6,HOXA6,TFAP2C
304	miR-100-3p (miRNAs w/seed AAGCUUG)	mature microRNA	0.0392	CGAS,EPAS1,ESRRG,HTATIP2
305	miR-150-3p (miRNAs w/seed UGGUACA)	mature microRNA	0.0399	COL9A1,ESRRG,HK1,ONECUT1,ZIC1
306	sorbitol	chemical - endogenous mammalian	0.04	SGK1
307	GALNT6	enzyme	0.04	ASCL2
308	COL9A1	other	0.04	COL2A1
309	APOA4	transporter	0.04	APOB
310	MYF5	transcription regulator	0.04	ZIC1
311	CBS/CBSL	enzyme	0.04	APOB
312	RMRP	other	0.04	COL2A1
313	MGAT3	enzyme	0.04	APOB
314	2'3'-cyclic guanosine monophosphate-adenosine monophosphate	chemical - endogenous mammalian	0.04	CGAS
315	miR-6748-5p (and other miRNAs w/seed GUGGGUG)	mature microRNA	0.0403	BAHCC1,DGCR6/LOC102724770,HEYL,HK1,HOXA2,KCNAB2,ONECUT1,TCL1A
316	miR-6846-3p (miRNAs w/seed GACCCCU)	mature microRNA	0.0406	C17orf107,EPAS1,KCNAB2,PDPN,SP5
317	FOXO4	transcription regulator	0.0408	CYP51A1,SGK1
318	NR5A2	ligand-dependent nuclear receptor	0.0408	ONECUT1,TDGF1
319	miR-365-3p (and other miRNAs w/seed AAUGCCC)	mature microRNA	0.0413	C17orf107,EPAS1,HHIP,SGK1,SP5
320	POU4F1	transcription regulator	0.0415	CLIC6,GAL
321	miR-520a-5p (and other miRNAs w/seed UCCAGAG)	mature microRNA	0.0416	DGCR6/LOC102724770,HORMAD2,HOXA5,PDPN,SGK1,WNT6
322	TGFB1	growth factor	0.0417	APOB,COL2A1,DSG2,GAL,HK1,HOXA2,mir-154,PCBP1,PDPN,SGK1
323	miR-6807-5p (and other miRNAs w/seed UGAGCCA)	mature microRNA	0.0417	HOXD3,LINC01558,PCBP1
324	miR-8060 (miRNAs w/seed CAUGAAG)	mature microRNA	0.042	EPAS1,ESRRG,ONECUT1,YBX2
325	miR-384-3p (and other miRNAs w/seed UUCCUAG)	mature microRNA	0.0426	CGAS,ESRRG,GDF7,PDPN
326	miR-6814-5p (miRNAs w/seed CCCAAGG)	mature microRNA	0.0426	C20orf85,CYP51A1,DGCR6/LOC102724770,GDF7,HEYL
327	PROM1	other	0.0428	DSG2
328	PTN	growth factor	0.0428	COL9A1
329	STK3	kinase	0.0428	PDPN
330	KIF1B	transporter	0.0428	EPAS1
331	GABBR1	G-protein coupled receptor	0.0428	COL2A1
332	pyridoxine	chemical - endogenous mammalian	0.0428	WNT6
333	(-)-norephedrine	chemical drug	0.0428	CYP51A1
334	N-carbobenzyloxy-leucine-leucine-norvalinal	chemical - protease inhibitor	0.0428	EPAS1
335	isoquercitrin	chemical drug	0.0428	CYP51A1
336	miR-4716-3p (and other miRNAs w/seed AGGGGGA)	mature microRNA	0.0432	DGCR6/LOC102724770,ESRRG,HK1,HOXA2,HOXA5,HOXC11,HOXD3,ONECUT1,PTPRN2,YBX2
337	miR-6079 (miRNAs w/seed UGGAAGC)	mature microRNA	0.0433	DERL3,DSG2,ESRRG,KCNAB2,SP5
338	miR-1229-5p (miRNAs w/seed UGGGUAG)	mature microRNA	0.0437	DERL3,GMPPA,KLF11,LINC01558
339	miR-4765 (miRNAs w/seed GAGUGAU)	mature microRNA	0.0443	HTATIP2,KLF11,ONECUT1,STX16
340	IL17A	cytokine	0.0444	COL2A1,mir-154,SGK1
341	miR-1299 (miRNAs w/seed UCUGGAA)	mature microRNA	0.0452	C20orf85,CYP51A1,ESRRG,HOXD12,LINC01558,TDGF1
342	miR-6747-3p (and other miRNAs w/seed CCUGCCU)	mature microRNA	0.0454	ACP5,C17orf107,COL2A1,DGCR6/LOC102724770,GCM2,ONECUT1,SGK1
343	glycerol	chemical - endogenous mammalian	0.0456	APOB
344	CGB3 (includes others)	other	0.0456	SGK1
345	KLF9	transcription regulator	0.0456	ACP5
346	PFKFB3	kinase	0.0456	EPAS1
347	CBX4	transcription regulator	0.0456	HOXA2
348	HPX	transporter	0.0456	COL2A1
349	DIRAS3	enzyme	0.0456	COL2A1
350	MAML1	transcription regulator	0.0456	HEYL
351	RAC1	enzyme	0.0456	ACP5,COL2A1
352	miR-3195 (miRNAs w/seed GCGCCGG)	mature microRNA	0.0457	ASCL2,HK1,SH3RF3
353	miR-4479 (miRNAs w/seed GCGCGGC)	mature microRNA	0.0461	C17orf107,GATA5,STX16
354	NFE2L2	transcription regulator	0.0467	EPAS1,HTATIP2,NGEF,PCBP1
355	miR-4512 (miRNAs w/seed AGGGCCU)	mature microRNA	0.0469	ACP5,CD8A,DSG2,KCNAB2,PTPRN2,WNT6
356	DDIT3	transcription regulator	0.0471	PDPN,SH3RF3
357	miR-4652-5p (miRNAs w/seed GGGGACU)	mature microRNA	0.0475	ADGRL4,C20orf85,DGCR6/LOC102724770,GJB6,GNG4,HOXA5,TDGF1
358	TGFB3	growth factor	0.0478	COL2A1,HOXA2
359	miR-142-5p (and other miRNAs w/seed AUAAAGU)	mature microRNA	0.0482	ASCL2,EPAS1,PRDM8
360	KDM4A	transcription regulator	0.0483	TCL1A
361	UCP2	transporter	0.0483	EPAS1
362	miR-548as-3p (miRNAs w/seed AAAACCC)	mature microRNA	0.0486	EPAS1,PCBP1,SGK1,STX16
363	RELA	transcription regulator	0.0489	ASCL2,COL2A1,DGCR6/LOC102724770,EPAS1
364	miR-199a-5p (and other miRNAs w/seed CCAGUGU)	mature microRNA	0.049	CYP51A1,DGCR6/LOC102724770,EPAS1,PDPN,TOX3,WNT6
365	miR-517a-3p (and other miRNAs w/seed UCGUGCA)	mature microRNA	0.049	GDF7,HOXA5,TFAP2C
366	miR-718 (miRNAs w/seed UUCCGCC)	mature microRNA	0.049	CD8A,GDF7,HK1
367	ONECUT1	transcription regulator	0.049	CYP51A1,ONECUT1,PTPRN2
368	ARNT	transcription regulator	0.0492	EPAS1,ESRRG
369	miR-466d-5p (and other miRNAs w/seed GUGUGUG)	mature microRNA	0.0499	CLIC6,EPAS1,GDF7,HOXA6,PRDM8,SH3RF3,ZIC1

## Sheet: Supplementary Table 7
Supplementary Table 7: Upstream regulators for STLMS-hypermethylated DMGs
	Upstream Regulator	Molecule Type	p-value of overlap	Target Molecules in Dataset
1	KMT2A	transcription regulator	1.31e-08	FOXC2,HOXA10,HOXA11,HOXA9,PRDM16,SATB2,ZBTB18
2	MM-401	chemical reagent	1.43e-06	HOXA10,HOXA11,HOXA9
3	riluzole	chemical drug	5.56e-06	GDNF,NAV1,SLC1A2
4	SET-NUP214	fusion gene/product	8.85e-06	HOXA10,HOXA9
5	EZH2	transcription regulator	2.5e-05	CHRNB1,GABRA2,HOXA10,HOXA11,HOXA9,PDGFA,SMAD3,ZEB1
6	miR-1306-3p (miRNAs w/seed CGUUGGC)	mature microRNA	2.58e-05	GDNF,HIF3A,KCNAB3,KDM2A,PRDM16,RALGDS,SALL1
7	MLLT1	transcription regulator	2.65e-05	HOXA11,HOXA9
8	EPZ004777	chemical reagent	2.65e-05	HOXA10,HOXA9
9	MIR23A/24-2/27A cluster	group	2.65e-05	HOXA10,HOXA11
10	KMT2A-AFDN	fusion gene/product	2.65e-05	HOXA10,HOXA9
11	mir23a/24-2/27a	group	2.65e-05	HOXA10,HOXA11
12	HOXA11	transcription regulator	3.3e-05	GDNF,HOXA11,PDGFA
13	miR-762 (and other miRNAs w/seed GGGCUGG)	mature microRNA	4.05e-05	CFAP44,CHRNB1,CNTNAP5,CTXN1,FOXC2,HES6,HIF3A,HOXA11,KCNE3,KDM2A,NT5DC3,P2RX6,PLEC,RALGDS,RSPH6A,SLC1A2,SMAD3,TCEA2,TMEM97,WHRN
14	WNT7A	cytokine	4.98e-05	HOXA10,HOXA11,ZEB1
15	miR-4529-5p (miRNAs w/seed GGCCAUC)	mature microRNA	5.16e-05	CIRBP,DRD4,GDNF,KCNAB3,MARCKSL1,NT5DC3,P2RX6,SALL1,SMAD3,TCEA2
16	LBX1	transcription regulator	5.29e-05	FHL2,ZEB1
17	selinexor	chemical drug	5.29e-05	HOXA11,HOXA9
18	PHF1	transcription regulator	6.37e-05	HOXA10,HOXA11,HOXA9
19	SIX1	transcription regulator	9.87e-05	SALL1,SMAD3,ZEB1
20	miR-4731-5p (miRNAs w/seed GCUGGGG)	mature microRNA	0.000129	CNTNAP5,CTXN1,FXYD7,GDNF,HIF3A,KDM2A,KHSRP,NAV1,P2RX6,PENK,PLEC,PRDM16,RALGDS,SMAD3,TCEA2,TEAD3,TSPYL5,WHRN
21	miR-637 (and other miRNAs w/seed CUGGGGG)	mature microRNA	0.000129	ADCY1,CTXN1,FXYD7,GDNF,HIF3A,HOXA11,KHSRP,MARCKSL1,P2RX6,PRDM16,RALGDS,RSPH6A,SALL1,SMAD3,TCEA2,TEAD3,WHRN
22	miR-6795-5p (and other miRNAs w/seed GGGGGGA)	mature microRNA	0.000199	CFAP44,CTXN1,GDNF,HIF3A,HOXA9,KDM2A,KHSRP,NAV1,NT5DC3,P2RX6,PLEC,SALL1,SH3BP2,SMAD3,WHRN,ZBTB18
23	miR-328-5p (and other miRNAs w/seed GGGGGGC)	mature microRNA	0.000219	CFAP44,CTXN1,DRD4,FXYD7,GDNF,HES6,HIF3A,HLCS,HOXA9,KHSRP,NAV1,P2RX6,PLEC,SALL1,ZBTB18
24	GSC	transcription regulator	0.000245	FOXC2,ZEB1
25	AR	ligand-dependent nuclear receptor	0.000257	CHRNB1,DRD4,GDNF,PDGFA,PENK,SMAD3,TACC2,TEAD3
26	ASXL1	transcription regulator	0.000272	HOXA10,HOXA11,HOXA9
27	tazemetostat	chemical drug	0.000279	DNMT3A,HOXA10,NEFM,PDGFA,SMAD3,ZEB1
28	SP2509	chemical reagent	0.000339	DNMT3A,HOXA10,NEFM,PDGFA,SMAD3,ZEB1
29	miR-7064-3p (and other miRNAs w/seed AGGGCCC)	mature microRNA	0.000457	HES6,HIF3A,HOXA11,KCNAB3,MARCKSL1,NAV1,P2RX6,PLEC,TCEA2,TEAD3,TSPYL5
30	CCN5	growth factor	0.000512	PDGFA,SMAD3,ZEB1
31	Histone h3	group	0.00057	HOXA10,HOXA11,HOXA9,SATB2,TACC2,ZBTB18,ZEB1
32	biotin	chemical - endogenous mammalian	0.000573	GDNF,HLCS
33	KLF11	transcription regulator	0.000668	CHRNB1,DRD4,PDGFA,SMAD3
34	KMT2A-AFF1	fusion gene/product	0.000676	HOXA10,HOXA9
35	decitabine	chemical drug	0.000678	DNMT3A,HOXA10,HOXA9,NEFM,PDGFA,PRAME,SLC1A2,SMAD3,ZEB1
36	miR-3065-3p (miRNAs w/seed CAGCACC)	mature microRNA	0.00069	CHRNB1,DNMT3A,HES6,HIF3A,HOXA10,NAV1,P2RX6,SUN1,WHRN
37	miR-766-5p (and other miRNAs w/seed GGAGGAA)	mature microRNA	0.000708	CNTNAP5,HIF3A,HLCS,KCNAB3,KDM2A,MARCKSL1,P2RX6,PENK,PPL,PRDM16,TACC2,TSPYL5,WHRN
38	NUP98-KDM5A	fusion gene/product	0.000907	HOXA10,HOXA9
39	NUP98-NSD1	fusion gene/product	0.000907	HOXA10,HOXA9
40	MYOD1	transcription regulator	0.000908	HES6,PDGFA,PRDM16,ZBTB18,ZEB1
41	PRMT1	enzyme	0.000985	HOXA9,PRDM16,ZEB1
42	MESP1	transcription regulator	0.00103	FOXC2,ZEB1
43	GFAP	other	0.00103	PLEC,SLC1A2
44	CLOCK	transcription regulator	0.00108	GDNF,HES6,NEFM,SLC1A2,ZEB1
45	miR-1249-5p (and other miRNAs w/seed GGAGGGA)	mature microRNA	0.00109	CTXN1,FOXC2,GDNF,HES6,HIF3A,HLCS,HOXA10,KCNAB3,KHSRP,MARCKSL1,P2RX6,PENK,PRDM16,SALL1,TMEM97,WHRN,ZBTB18
46	MESP2	transcription regulator	0.00117	FOXC2,ZEB1
47	SPDEF	transcription regulator	0.00117	CYFIP1,SMAD3,ZEB1
48	miR-6762-5p (and other miRNAs w/seed GGGGCCA)	mature microRNA	0.00122	CIRBP,CTXN1,FXYD7,GDNF,HES6,HOXA10,KCNAB3,KDM2A,P2RX6,PENK,SALL1,SATB2,SMAD3,TCEA2,WHRN
49	miR-6762-3p (miRNAs w/seed GGCUGCU)	mature microRNA	0.00123	GDNF,HELZ,HIF3A,HOXA9,KCNE3,KDM2A,KHSRP,PPL,PRAME,RSPH6A,TEAD3
50	DIO2	enzyme	0.0013	CIRBP,GDNF,MARCKSL1,PENK
51	mir-515	microRNA	0.00131	KHSRP,ZEB1
52	miR-30c-5p (and other miRNAs w/seed GUAAACA)	mature microRNA	0.00134	DNMT3A,HOXA11,NEFM,NT5DC3,PDGFA,PLEC,RALGDS,SLC1A2,TMEFF1,ZBTB18
53	miR-615-5p (and other miRNAs w/seed GGGGUCC)	mature microRNA	0.00141	CIRBP,CTXN1,HIF3A,HOXA11,KHSRP,P2RX6,PRDM16,TSPYL5,WHRN
54	trichostatin A	chemical drug	0.00142	ADCY1,DNMT3A,HOXA10,NEFM,PDGFA,PENK,SLC1A2,SMAD3,ZEB1
55	RNA polymerase II	complex	0.00146	FOXC2,HOXA11,HOXA9,RALGDS,ZBTB18
56	EMD	other	0.00147	HOXA9,PPL
57	pirfenidone	chemical drug	0.00147	PDGFA,SMAD3
58	miR-3083-5p (and other miRNAs w/seed GGCUGGG)	mature microRNA	0.00161	CIRBP,CTXN1,DNMT3A,FHL2,FOXC2,GDNF,HES6,HIF3A,KCNE3,KDM2A,KHSRP,MARCKSL1,P2RX6,SH3BP2,SMAD3,TEAD3,WHRN
59	KAT6A	enzyme	0.00167	HOXA10,HOXA11,HOXA9
60	DOT1L	phosphatase	0.00197	HOXA10,HOXA9
61	PBX3	transcription regulator	0.00197	HOXA10,HOXA9
62	miR-7155-5p (miRNAs w/seed CUGGGGU)	mature microRNA	0.00202	FXYD7,GDNF,HIF3A,KDM2A,MARCKSL1,P2RX6,RALGDS,RSPH6A,TCEA2,TEAD3,WHRN
63	miR-1203 (miRNAs w/seed CCGGAGC)	mature microRNA	0.00216	FOXC2,HES6,KCNAB3,KDM2A,PRDM16,SPG7
64	miR-3063-5p (and other miRNAs w/seed GGAGAUC)	mature microRNA	0.00221	GABRA2,HES6,KCNE3,P2RX6,SALL1,SATB2
65	THZ2	chemical - kinase inhibitor	0.00234	FHL2,SMAD3
66	diethylstilbestrol	chemical drug	0.00241	DNMT3A,HOXA10,HOXA11,HOXA9,PDGFA
67	RNF20	enzyme	0.00254	HOXA10,HOXA9
68	miR-3103-5p (and other miRNAs w/seed GAGGGAG)	mature microRNA	0.00257	CTXN1,HES6,HIF3A,HOXA10,HOXA11,KCNE3,KDM2A,KHSRP,MARCKSL1,P2RX6,PENK,PRDM16,SMAD3,TSPYL5
69	miR-4667-5p (and other miRNAs w/seed CUGGGGA)	mature microRNA	0.00258	CTXN1,FXYD7,GDNF,HIF3A,MARCKSL1,NAV1,NT5DC3,P2RX6,PRDM16,RALGDS,RSPH6A,SALL1,TEAD3,TSPYL5,WHRN
70	miR-6929-5p (and other miRNAs w/seed GGGAGGA)	mature microRNA	0.00264	CNTNAP5,CTXN1,DNMT3A,HES6,HIF3A,KCNAB3,KDM2A,MARCKSL1,P2RX6,PPL,PRDM16,RALGDS,TMEFF1,TSPYL5,WHRN
71	cocaine	chemical drug	0.00275	ADCY1,DNMT3A,FHL2,SLC1A2
72	miR-509-5p (and other miRNAs w/seed ACUCCAG)	mature microRNA	0.00277	HES6,HYAL2,KCNE3,NET1,P2RX6,TMEM97
73	miR-6980-5p (and other miRNAs w/seed UGGGGGG)	mature microRNA	0.0029	CFAP44,CTXN1,FXYD7,GDNF,HIF3A,HOXA9,KDM2A,KHSRP,P2RX6,PLEC,SALL1,SH3BP2,SMAD3,ZBTB18
74	miR-7843-3p (miRNAs w/seed UGAAGCC)	mature microRNA	0.0029	GDNF,HLCS,HOXA9,KCNE3,SATB2,SNX31,WHRN
75	miR-548an (miRNAs w/seed AAAGGCA)	mature microRNA	0.00295	CIRBP,CTXN1,FHL2,GABRA2,NT5DC3,SIVA1,SLC1A2,TSPYL5
76	Pka catalytic subunit	group	0.00296	PDGFA,PENK
77	SLC17A7	transporter	0.003	SLC1A2
78	H2BW2	other	0.003	DNMT3A
79	BIX 02189	chemical - kinase inhibitor	0.003	GDNF
80	SALL3	transcription regulator	0.003	NEFM
81	WDR61	other	0.003	HOXA9
82	NPNT	other	0.003	GDNF
83	PD 123177	chemical reagent	0.003	ZEB1
84	AM966	chemical reagent	0.003	GDNF
85	miR-3120-5p (miRNAs w/seed CUGUCUG)	mature microRNA	0.00311	MAMSTR,PPL,RSPH6A,SMAD3,TCEA2,TSPYL5,WHRN
86	SFN	other	0.00318	NET1,ZEB1
87	miR-1247-3p (and other miRNAs w/seed GGGAACG)	mature microRNA	0.00321	CYFIP1,GDNF,MARCKSL1,SALL1,SPG7,TMEM97
88	Ige	complex	0.00328	FHL2,MARCKSL1,PDGFA,PENK,RALGDS
89	miR-4531 (miRNAs w/seed UGGAGAA)	mature microRNA	0.00331	FOXC2,GABRA2,HIF3A,HLCS,HOXA9,PRDM16,SLC1A2,SMAD3,TCEA2
90	miR-4716-3p (and other miRNAs w/seed AGGGGGA)	mature microRNA	0.00337	CNTNAP5,CTXN1,DNMT3A,FOXC2,FXYD7,HIF3A,HOXA9,KDM2A,MAMSTR,NAV1,NT5DC3,PRDM16,TCEA2
91	miR-3104-5p (and other miRNAs w/seed AGGGGGC)	mature microRNA	0.00363	CHRNB1,CTXN1,GDNF,HIF3A,HLCS,KCNAB3,KDM2A,KHSRP,NAV1,SMAD3,SPG7,TSPYL5
92	miR-6867-3p (and other miRNAs w/seed UCUCCCU)	mature microRNA	0.00376	ADCY1,GDNF,HELZ,KCNE3,MAMSTR,PRAME,SMAD3,SNX31,ZEB1
93	NUP98-HOXA9	fusion gene/product	0.00389	HOXA10,HOXA9
94	levodopa	chemical - endogenous mammalian	0.00402	CTXN1,GDNF,NAV1,PDGFA,PENK,SLC1A2,ZEB1
95	miR-4471 (and other miRNAs w/seed GGGAACU)	mature microRNA	0.00406	CYFIP1,HIF3A,SALL1,SLC1A2,SPG7,TACC2,TMEM97
96	SMAD5	transcription regulator	0.00414	GDNF,PDGFA
97	miR-4290 (miRNAs w/seed GCCCUCC)	mature microRNA	0.00444	DNMT3A,DRD4,HYAL2,KCNAB3,P2RX6,RSPH6A,SMAD3,SUN1,TCEA2,TEAD3
98	bucladesine	chemical toxicant	0.00466	DRD4,SLC1A2,SMAD3,WHRN,ZEB1
99	MEIS1	transcription regulator	0.00467	HOXA10,HOXA9
100	STAT4	transcription regulator	0.00467	AP2A2,HES6,PRDM16,SUN1
101	miR-7108-3p (miRNAs w/seed CCCGCCC)	mature microRNA	0.00472	CFAP44,CTXN1,FOXL2,GDNF,P2RX6,PLEC,SYMPK,TSPYL5
102	miR-6756-5p (and other miRNAs w/seed GGGUGGG)	mature microRNA	0.00473	CTXN1,FXYD7,GDNF,HES6,HIF3A,HOXA11,HOXA9,KDM2A,KHSRP,MARCKSL1,NAV1,NT5DC3,P2RX6,PRDM16,RSPH6A,SALL1,TEAD3
103	EOMES	transcription regulator	0.00477	HOXA10,HOXA9,SATB2
104	miR-6752-5p (and other miRNAs w/seed GGGGGUG)	mature microRNA	0.00488	CTXN1,FXYD7,HIF3A,HOXA11,HOXA9,HYAL2,KHSRP,NAV1,P2RX6,PLEC,PRDM16,SH3BP2,WHRN,ZBTB18
105	SLC16A2	transporter	0.00494	CIRBP,MARCKSL1
106	losartan potassium	chemical drug	0.00501	PDGFA,SMAD3,ZEB1
107	miR-574-3p (miRNAs w/seed ACGCUCA)	mature microRNA	0.00513	SUN1,TEAD3,ZBTB18,ZEB1
108	miR-661 (miRNAs w/seed GCCUGGG)	mature microRNA	0.00516	CHRNB1,FHL2,GDNF,HES6,HIF3A,KCNAB3,KCNE3,KDM2A,P2RX6,SH3BP2,SPG7,TEAD3,TMEM97
109	miR-3944-3p (miRNAs w/seed UCGGGCU)	mature microRNA	0.00517	CHRNB1,CTXN1,FOXL2,NET1,P2RX6
110	miR-3689d (and other miRNAs w/seed GGAGGUG)	mature microRNA	0.00546	CFAP44,CIRBP,FOXL2,FXYD7,HIF3A,KCNE3,MARCKSL1,PDGFA,SH3BP2,TEAD3,WHRN
111	beta-estradiol	chemical - endogenous mammalian	0.00547	ADCY1,FHL2,FOXC2,GDNF,HES6,HOXA10,HOXA9,NET1,PDGFA,PENK,PPL,RALGDS,SMAD3,ZBTB18,ZEB1
112	NPM1	transcription regulator	0.00551	HOXA10,HOXA9
113	miR-604 (miRNAs w/seed GGCUGCG)	mature microRNA	0.0057	CTXN1,FOXC2,GDNF,HES6,HIF3A,HOXA9,KDM2A,PDGFA,PRAME
114	miR-4716-5p (miRNAs w/seed CCAUGUU)	mature microRNA	0.00571	HLCS,NET1,PDGFA,SLC1A2,SNX31
115	miR-1285-3p (and other miRNAs w/seed CUGGGCA)	mature microRNA	0.00576	CHRNB1,GDNF,HES6,HOXA11,KCNAB3,KDM2A,MARCKSL1,NT5DC3,P2RX6,SH3BP2,TEAD3,TMEM97
116	Akt	group	0.00596	HIF3A,NET1,PRDM16,SLC1A2,ZEB1
117	purvalanol A	chemical reagent	0.00599	ZEB1
118	ASB2	transcription regulator	0.00599	HOXA9
119	smilagenin	chemical drug	0.00599	GDNF
120	ITGA8	other	0.00599	GDNF
121	KCNE2	ion channel	0.00599	KCNE3
122	TRIM54	other	0.00599	FHL2
123	GAP43	other	0.00599	SLC1A2
124	SYNCRIP	other	0.00599	HOXA9
125	domperidone	chemical drug	0.00599	DRD4
126	fenfluramine	chemical drug	0.00599	PENK
127	GYKI 52466	chemical drug	0.00599	SLC1A2
128	flurazepam	chemical drug	0.00599	GABRA2
129	nortriptyline	chemical drug	0.00599	GDNF
130	ropinirole	chemical drug	0.00599	GDNF
131	alsterpaullone	chemical reagent	0.00599	ZEB1
132	benserazide	chemical drug	0.00599	GDNF
133	barium	chemical reagent	0.00599	PENK
134	NDRG1	kinase	0.00611	SMAD3,ZEB1
135	miR-343 (and other miRNAs w/seed CUCCCUU)	mature microRNA	0.00623	ADCY1,GDNF,HELZ,HOXA10,PRAME,SNX31,TEAD3
136	miR-1587 (and other miRNAs w/seed UGGGCUG)	mature microRNA	0.00634	CNTNAP5,FOXC2,HES6,HOXA11,NT5DC3,P2RX6,RSPH6A,SLC1A2,TMEM97,WHRN
137	miR-132-3p (and other miRNAs w/seed AACAGUC)	mature microRNA	0.00678	NET1,PRAME,SALL1,TMEFF1,TSPYL5,ZBTB18
138	miR-3170 (and other miRNAs w/seed UGGGGUU)	mature microRNA	0.00703	CTXN1,FXYD7,KCNE3,MAMSTR,MARCKSL1,P2RX6,PENK,TEAD3,TSPYL5
139	miR-5684 (miRNAs w/seed ACUCUAG)	mature microRNA	0.00705	HOXA9,MAP7,SALL1,SLC1A2,SNX31
140	miR-16-5p (and other miRNAs w/seed AGCAGCA)	mature microRNA	0.00714	CYFIP1,FHL2,HELZ,HOXA10,MAMSTR,MAP7,NAV1,NT5DC3,P2RX6,SALL1,SLC1A2,SMAD3
141	miR-3181 (miRNAs w/seed UCGGGCC)	mature microRNA	0.0072	CTXN1,FOXL2,GDNF,HES6,TMEM97
142	miR-29b-3p (and other miRNAs w/seed AGCACCA)	mature microRNA	0.00726	DNMT3A,HELZ,HIF3A,HOXA10,NAV1,PDGFA,PLEC,SUN1,TMEFF1
143	estrogen receptor	group	0.00733	PDGFA,SMAD3,TMEFF1,ZEB1
144	miR-148b-5p (and other miRNAs w/seed AGUUCUG)	mature microRNA	0.00755	GABRA2,KCNE3,KHSRP,NEFM,SATB2,SNX31
145	miR-211-3p (miRNAs w/seed CAGGGAC)	mature microRNA	0.00755	CIRBP,CTXN1,MARCKSL1,PRDM16,SATB2,TMEM97
146	miR-483-5p (miRNAs w/seed AGACGGG)	mature microRNA	0.00761	FXYD7,MARCKSL1,NAV1,SATB2,SLC1A2,TSPYL5
147	miR-4736 (and other miRNAs w/seed GGCAGGU)	mature microRNA	0.00766	CHRNB1,CTXN1,KHSRP,MAMSTR,NET1,NT5DC3,P2RX6,PLEC,RALGDS,TCEA2,TEAD3
148	miR-4487 (miRNAs w/seed GAGCUGG)	mature microRNA	0.00771	ADCY1,CNTNAP5,FXYD7,HIF3A,HYAL2,PLEC,SALL1,SPG7,TEAD3,ZBTB18
149	miR-618 (and other miRNAs w/seed AACUCUA)	mature microRNA	0.00772	FOXL2,PRAME,SALL1,SLC1A2,SNX31
150	COMMD3-BMI1	transcription regulator	0.00772	HOXA10,HOXA9
151	miR-3610 (miRNAs w/seed AAUCGGA)	mature microRNA	0.00779	CIRBP,NET1,TMEM97
152	estriol	chemical - endogenous mammalian	0.00807	HOXA10,HOXA11
153	PCGF2	transcription regulator	0.00807	SMAD3,ZEB1
154	miR-3922-5p (miRNAs w/seed CAAGGCC)	mature microRNA	0.00807	FOXL2,FXYD7,HES6,HLCS,HOXA11,KDM2A,ZBTB18
155	miR-1224-3p (miRNAs w/seed CCCACCU)	mature microRNA	0.00833	CHRNB1,DNMT3A,FHL2,GDNF,HOXA11,KCNE3,P2RX6,SYMPK
156	VitaminD3-VDR-RXR	complex	0.00842	HOXA10,PDGFA
157	miR-5624-3p (and other miRNAs w/seed UAAGGCA)	mature microRNA	0.00844	CNTNAP5,MAMSTR,MAP7,NEFM,PDGFA,SYMPK,TACC2,ZBTB18,ZEB1
158	miR-4712-3p (miRNAs w/seed AUGAGAG)	mature microRNA	0.00871	GABRA2,SLC1A2,SNX31,SRSF12,TSPYL5,ZEB1
159	miR-1343-3p (and other miRNAs w/seed UCCUGGG)	mature microRNA	0.00875	FOXC2,GDNF,HOXA10,HYAL2,KCNE3,NT5DC3,P2RX6,RSPH6A,SH3BP2,TEAD3
160	SMAD1	transcription regulator	0.00877	GDNF,PDGFA
161	TNFSF11	cytokine	0.0088	FHL2,MARCKSL1,PDGFA,RALGDS
162	istradefylline	chemical drug	0.00897	PENK
163	trapidil	chemical drug	0.00897	PDGFA
164	BHLHE22	transcription regulator	0.00897	ZBTB18
165	CHD5	enzyme	0.00897	ZEB1
166	CTBP1-DT	other	0.00897	SMAD3
167	ESRP2	other	0.00897	ZEB1
168	miR-743b-3p (and other miRNAs w/seed AAAGACA)	mature microRNA	0.00897	CYFIP1
169	tianeptine	chemical drug	0.00897	SLC1A2
170	chlorisondamine	chemical drug	0.00897	PENK
171	cabergoline	chemical drug	0.00897	GDNF
172	atosibanum	biologic drug	0.00897	SLC1A2
173	NCGC00378430	chemical reagent	0.00897	SMAD3
174	cistanche tubulosa phenylethanol glycosides	chemical reagent	0.00897	SMAD3
175	dopamine	chemical - endogenous mammalian	0.00912	DRD4,KCNAB3,PENK
176	LGR4	transmembrane receptor	0.00914	SLC1A2,ZEB1
177	MEN1	transcription regulator	0.00914	FOXC2,HOXA9
178	quinolinic acid	chemical - endogenous mammalian	0.00914	GDNF,PENK
179	NUP98-DDX10	fusion gene/product	0.00914	HOXA10,HOXA9
180	miR-692 (and other miRNAs w/seed UCUCUUU)	mature microRNA	0.00934	CFAP44,HOXA11,MAP7,PDGFA,PRAME,TMEM97
181	miR-6515-5p (miRNAs w/seed UGGAGGG)	mature microRNA	0.00955	FOXC2,GDNF,HIF3A,HLCS,KDM2A,PENK,SALL1,TEAD3,TMEM97,WHRN,ZBTB18
182	miR-3200-3p (miRNAs w/seed ACCUUGC)	mature microRNA	0.00982	GABRA2,P2RX6,SLC1A2,SNX31,TEAD3
183	morphine	chemical drug	0.00983	NET1,PENK,SLC1A2
184	camptothecin	chemical drug	0.00985	C11orf95,HOXA11,MARCKSL1,PLEC,SIVA1,SPG7
185	Notch	group	0.01	NET1,SMAD3,ZEB1
186	miR-3201 (and other miRNAs w/seed GGAUAUG)	mature microRNA	0.0101	HOXA10,KCNAB3,SALL1,TMEFF1,TMEM97
187	miR-4705 (and other miRNAs w/seed CAAUCAC)	mature microRNA	0.0101	HOXA9,KHSRP,NEFM,RALGDS,ZEB1
188	miR-4734 (miRNAs w/seed CUGCGGG)	mature microRNA	0.0102	CTXN1,HES6,MAMSTR,PDGFA,TCEA2
189	NFKBIA	transcription regulator	0.0105	FHL2,FOXC2,HOXA10,PDGFA,SLC1A2
190	miR-6510-5p (miRNAs w/seed AGCAGGG)	mature microRNA	0.0105	CFAP44,CYFIP1,FOXL2,FXYD7,KCNE3,P2RX6,SALL1,TEAD3,TSPYL5
191	miR-4803 (miRNAs w/seed AACAUAA)	mature microRNA	0.0106	FHL2,SLC1A2,SRSF12,TMEFF1
192	miR-196a-5p (and other miRNAs w/seed AGGUAGU)	mature microRNA	0.0108	CFAP44,GDNF,HOXA9,KCNE3,TEAD3,ZEB1
193	SNAI1	transcription regulator	0.0113	FOXC2,SMAD3,ZEB1
194	miR-647 (miRNAs w/seed UGGCUGC)	mature microRNA	0.0114	GDNF,HOXA9,KDM2A,KHSRP,PRAME,TSPYL5
195	miR-199a-3p (and other miRNAs w/seed CAGUAGU)	mature microRNA	0.0115	DNMT3A,NET1,SPG7,TACC2,ZBTB18,ZEB1
196	IFNG	cytokine	0.0115	CIRBP,FHL2,GDNF,MARCKSL1,NEFM,PDGFA,PENK,PRAME,SLC1A2,SMAD3
197	miR-939-3p (miRNAs w/seed CCUGGGC)	mature microRNA	0.0115	HOXA10,HYAL2,KCNE3,KDM2A,NT5DC3,P2RX6,PLEC,RSPH6A,SH3BP2,TEAD3,TMEM97
198	miR-4786-3p (miRNAs w/seed GAAGCCA)	mature microRNA	0.0118	HOXA9,KCNE3,NT5DC3,SATB2,SMAD3,SNX31,WHRN
199	miR-6878-5p (miRNAs w/seed GGGAGAA)	mature microRNA	0.0118	FOXL2,HES6,HIF3A,HOXA9,KCNE3,KHSRP,MARCKSL1,NAV1,NEFM,NT5DC3,SLC1A2
200	miR-1301-3p (and other miRNAs w/seed UGCAGCU)	mature microRNA	0.0118	ADCY1,MAP7,MARCKSL1,P2RX6,SATB2,TSPYL5,ZBTB18
201	miR-6826-3p (miRNAs w/seed UCCCCUC)	mature microRNA	0.0119	GDNF,HOXA11,HOXA9,HYAL2,KDM2A,NEFM,NET1,PRAME,ZBTB18
202	TSHZ3	transcription regulator	0.0119	ADCY1,SLC1A2
203	miR-532-3p (miRNAs w/seed CUCCCAC)	mature microRNA	0.0119	CHRNB1,CIRBP,DNMT3A,HOXA11,KCNE3,P2RX6,TEAD3
204	LINC00887	other	0.0119	ZEB1
205	LEO1	other	0.0119	HOXA9
206	KCNJ5	ion channel	0.0119	NEFM
207	SNHG16	other	0.0119	ZEB1
208	Bc1	translation regulator	0.0119	SMAD3
209	HIF1A-AS2	other	0.0119	DNMT3A
210	HOXD11	transcription regulator	0.0119	GDNF
211	GABRA1	ion channel	0.0119	GABRA2
212	mianserin	chemical drug	0.0119	GDNF
213	CCI-007	chemical reagent	0.0119	HOXA9
214	miR-12201-5p (and other miRNAs w/seed GGAAGGA)	mature microRNA	0.012	ADCY1,CIRBP,DRD4,HOXA10,KHSRP,MARCKSL1,NT5DC3,P2RX6,SALL1
215	CDKN2A	transcription regulator	0.0122	FHL2,PDGFA,SH3BP2,TMEM97
216	miR-5008-5p (miRNAs w/seed GAGGCCC)	mature microRNA	0.0123	CFAP44,CHRNB1,FXYD7,HIF3A,KCNAB3,KCNE3,SH3BP2,TSPYL5,WHRN
217	miR-7150 (miRNAs w/seed UGGCAGG)	mature microRNA	0.0126	ADCY1,CTXN1,FOXC2,KCNE3,KHSRP,NAV1,NT5DC3,P2RX6,RALGDS,TEAD3
218	PGR	ligand-dependent nuclear receptor	0.013	NET1,PDGFA,PRAME,ZEB1
219	miR-6726-3p (miRNAs w/seed UCGCCCU)	mature microRNA	0.013	KDM2A,NT5DC3,P2RX6,RSPH6A
220	mir-204	microRNA	0.0131	DNMT3A,SMAD3
221	miR-7162-3p (miRNAs w/seed CUGAGGU)	mature microRNA	0.0132	HIF3A,KCNAB3,PRDM16,TACC2,TCEA2,TEAD3
222	miR-6760-5p (miRNAs w/seed AGGGAGA)	mature microRNA	0.0133	FOXL2,HIF3A,HOXA10,HOXA9,KCNAB3,KCNE3,KDM2A,MARCKSL1,P2RX6,TMEM97
223	miR-3584-5p (and other miRNAs w/seed GGAGGAG)	mature microRNA	0.0136	CNTNAP5,CTXN1,HES6,HIF3A,HOXA11,KCNAB3,KDM2A,MARCKSL1,NAV1,P2RX6,PDGFA,PPL
224	VCAN	other	0.0138	HYAL2,PENK,SMAD3
225	FOXC2	transcription regulator	0.0145	PRDM16,ZEB1
226	HIC1	transcription regulator	0.0145	FHL2,PLEC
227	clozapine	chemical drug	0.0145	DRD4,PRDM16
228	miR-6751-5p (and other miRNAs w/seed UGGGGGU)	mature microRNA	0.0146	CFAP44,CTXN1,FXYD7,GDNF,HIF3A,HOXA11,HOXA9,P2RX6,PRDM16,TEAD3,WHRN,ZBTB18
229	valproic acid	chemical drug	0.0147	ADCY1,GDNF,NEFM,SLC1A2,ZEB1
230	AGT	growth factor	0.0147	FOXC2,HOXA9,NAV1,PDGFA,SMAD3,ZBTB18,ZEB1
231	miR-6967-5p (and other miRNAs w/seed AGGGAGG)	mature microRNA	0.0147	CTXN1,FOXL2,HES6,HIF3A,HOXA10,KHSRP,P2RX6,PENK,PPL,TMEFF1,TMEM97,TSPYL5
232	RB1	transcription regulator	0.0148	CHRNB1,FOXC2,SH3BP2,TMEM97,ZEB1
233	Hottip	other	0.0149	SMAD3
234	RAR-RXR	complex	0.0149	PRDM16
235	GALNT4	enzyme	0.0149	ZEB1
236	mir-665	microRNA	0.0149	KHSRP
237	Muc1	transmembrane receptor	0.0149	PDGFA
238	ranitidine	chemical drug	0.0149	PENK
239	3-hydroxymorphinan	chemical - endogenous mammalian	0.0149	GDNF
240	DIM-C-pPhCO2Me	chemical reagent	0.0149	ZEB1
241	ceftriaxone	chemical drug	0.0149	SLC1A2
242	RHO	G-protein coupled receptor	0.0149	AP2A2,DRD4
243	androgen	chemical drug	0.015	DNMT3A,SMAD3,TACC2
244	miR-324-5p (miRNAs w/seed GCAUCCC)	mature microRNA	0.0151	CNTNAP5,HOXA11,HOXA9,NT5DC3,SPG7,TSPYL5
245	miR-3130-5p (and other miRNAs w/seed ACCCAGU)	mature microRNA	0.0156	HOXA9,KCNAB3,KDM2A,P2RX6,SNX31,WHRN
246	tamoxifen	chemical drug	0.0161	FHL2,SALL1,SLC1A2,SMAD3
247	miR-1233-5p (and other miRNAs w/seed GUGGGAG)	mature microRNA	0.0162	FOXL2,HIF3A,HOXA10,KDM2A,KHSRP,MARCKSL1,NAV1,NT5DC3,P2RX6,PRDM16,RALGDS
248	mir-27	microRNA	0.0163	HOXA10,HOXA11
249	miR-31-5p (and other miRNAs w/seed GGCAAGA)	mature microRNA	0.0164	CNTNAP5,CYFIP1,FHL2,HES6,SATB2,SLC1A2,TACC2,TEAD3
250	miR-23a-3p (and other miRNAs w/seed UCACAUU)	mature microRNA	0.0165	HOXA11,MAP7,MARCKSL1,SMAD3,SYMPK,TMEM97,ZBTB18
251	miR-1249-3p (and other miRNAs w/seed CGCCCUU)	mature microRNA	0.0166	NT5DC3,P2RX6,RSPH6A,SMAD3
252	BMP7	growth factor	0.0166	FOXC2,PENK,PRDM16
253	BMI1	transcription regulator	0.0168	HOXA9,SMAD3
254	SGK1	kinase	0.0168	HOXA10,SLC1A2
255	miR-7159-5p (miRNAs w/seed UCAACAA)	mature microRNA	0.0169	CHRNB1,NT5DC3,PRAME,SLC1A2,SPG7
256	FST	other	0.0173	PRDM16,SMAD3
257	PDGF BB	complex	0.0173	FHL2,FOXC2,GDNF,PDGFA
258	miR-29c-5p (miRNAs w/seed GACCGAU)	mature microRNA	0.0176	DNMT3A,P2RX6,SATB2
259	miR-6798-5p (miRNAs w/seed CAGGGGG)	mature microRNA	0.0177	CTXN1,FXYD7,HIF3A,HOXA11,HYAL2,KDM2A,P2RX6,PRDM16,SMAD3,SPG7
260	miR-6835-5p (and other miRNAs w/seed GGGGGUA)	mature microRNA	0.0177	CFAP44,FXYD7,HIF3A,HOXA11,HOXA9,KCNE3,P2RX6,PRDM16,TEAD3,WHRN,ZBTB18
261	KLF3	transcription regulator	0.0178	CIRBP,HLCS,SMAD3,SUN1
262	CCN6	growth factor	0.0179	ZEB1
263	SAMD4A	translation regulator	0.0179	PRDM16
264	PRKACB	kinase	0.0179	PENK
265	CLDN1	other	0.0179	ZEB1
266	GRM5	G-protein coupled receptor	0.0179	SLC1A2
267	GRM3	G-protein coupled receptor	0.0179	SLC1A2
268	PPID	enzyme	0.0179	ZEB1
269	BAMBI	other	0.0179	PENK
270	betaxolol	chemical drug	0.0179	PDGFA
271	heroin	chemical drug	0.0179	PENK
272	alpha-hydroxyglutarate	chemical - endogenous mammalian	0.0179	ZEB1
273	drospirenone	chemical drug	0.0179	PRDM16
274	E. coli serotype 0127B8 lipopolysaccharide	chemical - endogenous non-mammalian	0.0179	GDNF,SLC1A2,SMAD3
275	miR-6781-5p (miRNAs w/seed GGGCCGG)	mature microRNA	0.018	CTXN1,FOXC2,FOXL2,FXYD7,HES6,SMAD3,TCEA2
276	miR-6165 (miRNAs w/seed AGCAGGA)	mature microRNA	0.0181	FOXL2,GDNF,HIF3A,MAP7,P2RX6,SALL1,TEAD3,TSPYL5
277	miR-6748-3p (miRNAs w/seed CCUGUCC)	mature microRNA	0.0181	CTXN1,GDNF,KCNE3,SH3BP2,SLC1A2,SYMPK,TACC2
278	miR-6825-5p (and other miRNAs w/seed GGGGAGG)	mature microRNA	0.0182	CNTNAP5,CTXN1,DNMT3A,FOXC2,HIF3A,KCNAB3,KDM2A,KHSRP,NAV1,NT5DC3,P2RX6,PRDM16,SLC1A2,SMAD3,TSPYL5,WHRN
279	miR-4304 (miRNAs w/seed CGGCAUG)	mature microRNA	0.0183	CTXN1,HES6,SPG7,TSPYL5
280	miR-4640-3p (miRNAs w/seed ACCCCCU)	mature microRNA	0.0187	CFAP44,CYFIP1,KDM2A,NEFM,P2RX6,SYMPK,ZBTB18
281	RIPK2	kinase	0.0193	MARCKSL1,RALGDS
282	GLI3	transcription regulator	0.0193	FOXC2,SALL1
283	miR-1206 (miRNAs w/seed GUUCAUG)	mature microRNA	0.0194	ADCY1,KCNAB3,KCNE3,NT5DC3,TMEFF1
284	SHH	peptidase	0.0197	FOXC2,GDNF,SALL1
285	miR-491-3p (miRNAs w/seed UUAUGCA)	mature microRNA	0.0198	CFAP44,CNTNAP5,GABRA2,HOXA10,HOXA9
286	SRF	transcription regulator	0.0207	FHL2,HES6,HIF3A,NET1
287	GPRC6A	G-protein coupled receptor	0.0208	PRDM16
288	TRIM29	transcription regulator	0.0208	ZEB1
289	urotensin II	biologic drug	0.0208	SMAD3
290	PTBP3	other	0.0208	ZEB1
291	TBXA2R	G-protein coupled receptor	0.0208	GDNF
292	LPAR2	G-protein coupled receptor	0.0208	SIVA1
293	CUL7	enzyme	0.0208	ZEB1
294	MLLT3	transcription regulator	0.0208	HOXA9
295	SLC6A2	transporter	0.0208	ADCY1
296	ITGB8	other	0.0208	SMAD3
297	HOXC11	transcription regulator	0.0208	GDNF
298	selegiline	chemical drug	0.0208	GDNF
299	Ki16425	chemical reagent	0.0208	GDNF
300	miR-508-3p inhibitor	chemical reagent	0.0208	ZEB1
301	echinacoside	chemical reagent	0.0208	SMAD3
302	Cohesin	complex	0.0208	HOXA11-AS
303	Brd4	kinase	0.0208	HOXA11,PDGFA
304	SOX4	transcription regulator	0.0208	MAP7,MARCKSL1,NAV1
305	miR-4723-5p (and other miRNAs w/seed GGGGGAG)	mature microRNA	0.0213	ADCY1,CNTNAP5,CTXN1,DNMT3A,FXYD7,GDNF,HIF3A,KDM2A,KHSRP,P2RX6,PRDM16,SMAD3,WHRN,ZBTB18
306	NOD2	other	0.0213	MARCKSL1,RALGDS
307	miR-3180-3p (and other miRNAs w/seed GGGGCGG)	mature microRNA	0.0224	AP2A2,CTXN1,FOXC2,FXYD7,KCNAB3,SALL1,SMAD3,SPG7
308	miR-125a-3p (miRNAs w/seed CAGGUGA)	mature microRNA	0.0224	CHRNB1,GDNF,KCNE3,P2RX6,SNX31,TMEM97,TSPYL5
309	cerivastatin	chemical drug	0.0224	NET1,PDGFA
310	miR-1303 (miRNAs w/seed UUAGAGA)	mature microRNA	0.0224	CHRNB1,KDM2A,P2RX6,SALL1,SNX31
311	EDN1	cytokine	0.0225	MARCKSL1,PDGFA,SLC1A2
312	1-methyl-4-phenyl-1,2,3,6-tetrahydropyridine	chemical toxicant	0.023	GDNF,PENK
313	miR-541-3p (and other miRNAs w/seed GGUGGGC)	mature microRNA	0.0233	CTXN1,GDNF,HIF3A,HOXA11,KCNAB3,NT5DC3,RALGDS,RSPH6A,TEAD3,TMEM97
314	miR-744-5p (and other miRNAs w/seed GCGGGGC)	mature microRNA	0.0235	AP2A2,HOXA9,KCNAB3,KDM2A,KHSRP,SALL1,SMAD3
315	miR-193a-3p (and other miRNAs w/seed ACUGGCC)	mature microRNA	0.0235	CHRNB1,HELZ,KDM2A,MARCKSL1,NT5DC3,SLC1A2,TCEA2
316	SREBF2	transcription regulator	0.0235	HES6,TMEM97
317	ibudilast	chemical drug	0.0237	GDNF
318	UCA1	other	0.0237	HOXA9
319	hydrogel	chemical drug	0.0237	ZEB1
320	aroclor 1221	chemical toxicant	0.0237	DNMT3A
321	PLCD1	enzyme	0.0237	ZEB1
322	TTN	kinase	0.0237	FHL2
323	MYH10	enzyme	0.0237	PPL
324	DES	other	0.0237	HOXA10
325	USP11	peptidase	0.0237	SMAD3
326	H3-3A/H3-3B	other	0.0237	PDGFA
327	PSIP1	transcription regulator	0.0237	HOXA9
328	UBR1	enzyme	0.0237	NEFM
329	intralipid	chemical drug	0.0237	PENK
330	miR-455-3p (miRNAs w/seed CAGUCCA)	mature microRNA	0.0239	CHRNB1,SALL1,SNX31,TMEFF1,ZBTB18
331	ESR1	ligand-dependent nuclear receptor	0.0248	ADCY1,CYFIP1,HOXA9,MAP7,SMAD3,SPG7,TMEM97,WHRN,ZBTB18
332	miR-4525 (and other miRNAs w/seed GGGGGAU)	mature microRNA	0.0249	ADCY1,DNMT3A,FOXC2,FXYD7,GDNF,HIF3A,KHSRP,MAMSTR,P2RX6,WHRN
333	ERG	transcription regulator	0.0249	CHRNB1,CYFIP1,ZEB1
334	TNF	cytokine	0.0252	FOXC2,GABRA2,GDNF,HOXA9,MARCKSL1,NEFM,NET1,PDGFA,PENK,SLC1A2,SMAD3
335	miR-4733-3p (and other miRNAs w/seed CACCAGG)	mature microRNA	0.0253	GDNF,KCNE3,NAV1,P2RX6,PPL,SLC1A2
336	miR-1233-3p (miRNAs w/seed GAGCCCU)	mature microRNA	0.0255	CFAP44,HYAL2,P2RX6,SNX31,SPG7,TEAD3
337	CNTF	cytokine	0.0258	PENK,SATB2
338	miR-18a-3p (and other miRNAs w/seed CUGCCCU)	mature microRNA	0.0258	HES6,HYAL2,PLEC,TCEA2,TEAD3,TMEM97,WHRN
339	GLI1	transcription regulator	0.0259	FOXC2,PDGFA,SALL1
340	fluoxetine	chemical drug	0.0264	GDNF,SLC1A2
341	propargylamine	chemical reagent	0.0267	GDNF
342	UBR2	enzyme	0.0267	NEFM
343	SMAD1/5	group	0.0267	PDGFA
344	quisinostat	chemical drug	0.0267	ZEB1
345	GLRX	enzyme	0.0267	PDGFA
346	SLC18A2	transporter	0.0267	ADCY1
347	UBQLN1	other	0.0267	ZEB1
348	thiocoraline	chemical reagent	0.0267	HES6
349	1,1-bis(3'-indolyl)-1-(4-hydroxyphenyl)methane	chemical reagent	0.0267	ZEB1
350	asbestos	chemical toxicant	0.0267	PDGFA
351	ammonium trichloro(dioxoethylene-O,O'-)tellurate	chemical drug	0.0267	GDNF
352	ziprasidone	chemical drug	0.0267	GDNF
353	miR-4291 (and other miRNAs w/seed UCAGCAG)	mature microRNA	0.0267	CYFIP1,GABRA2,GDNF,KDM2A,MAMSTR,NAV1,TMEM97
354	SCAP	other	0.0269	HES6,TMEM97
355	miR-643 (miRNAs w/seed CUUGUAU)	mature microRNA	0.0273	CFAP44,GDNF,KCNAB3,ZEB1
356	lithium	chemical drug	0.0275	ADCY1,SLC1A2
357	miR-6501-3p (miRNAs w/seed CAGAGCA)	mature microRNA	0.0277	HES6,HIF3A,P2RX6,SPG7,TCEA2,TSPYL5
358	miR-7845-5p (miRNAs w/seed AGGGACA)	mature microRNA	0.0279	CTXN1,FXYD7,KCNE3,MARCKSL1,PRDM16,SATB2,TEAD3
359	miR-6749-5p (miRNAs w/seed CGGGCCU)	mature microRNA	0.0279	FOXL2,GDNF,HES6,P2RX6,TMEM97
360	miR-548ao-3p (miRNAs w/seed AAGACCG)	mature microRNA	0.028	FOXC2,HOXA10,MAP7,PDGFA
361	miR-3473b (and other miRNAs w/seed GGCUGGA)	mature microRNA	0.028	FHL2,GDNF,HES6,HIF3A,HOXA11,KCNE3,MARCKSL1,NT5DC3,SH3BP2,SLC1A2,TEAD3
362	IL7R	transmembrane receptor	0.0281	FHL2,HOXA9
363	spironolactone	chemical drug	0.0281	GDNF,PRDM16
364	miR-6795-3p (miRNAs w/seed CCCCUCG)	mature microRNA	0.0285	GDNF,HOXA11,HOXA9,HYAL2,KDM2A,NEFM,NET1
365	SP1	transcription regulator	0.0286	CIRBP,DNMT3A,PDGFA,PENK,SMAD3
366	miR-383-3p (miRNAs w/seed CAGCACU)	mature microRNA	0.0286	ADCY1,CIRBP,HOXA9,MAMSTR,SALL1
367	SBDS	other	0.0287	HOXA11-AS,NEFM
368	mir-29	microRNA	0.0287	DNMT3A,PDGFA
369	haloperidol	chemical drug	0.0287	DRD4,PENK
370	miR-378g (miRNAs w/seed CUGGGCU)	mature microRNA	0.029	HES6,HOXA11,KCNAB3,KDM2A,MARCKSL1,P2RX6,RSPH6A,TEAD3
371	miR-4527 (and other miRNAs w/seed GGUCUGC)	mature microRNA	0.0292	GABRA2,HLCS,NT5DC3,PLEC,SMAD3,TCEA2
372	miR-6727-5p (miRNAs w/seed UCGGGGC)	mature microRNA	0.0294	FOXC2,FXYD7,GDNF,P2RX6,PRDM16
373	miR-3116 (miRNAs w/seed GCCUGGA)	mature microRNA	0.0294	FHL2,FXYD7,HES6,HLCS,KCNE3,MAP7,P2RX6,SH3BP2,SLC1A2,TMEM97
374	PD98059	chemical - kinase inhibitor	0.0296	FOXC2,GDNF,PDGFA,PLEC,SMAD3
375	HOXA11-AS	other	0.0296	ZEB1
376	TRPM8	ion channel	0.0296	CIRBP
377	DCLK1	kinase	0.0296	ZEB1
378	DAB2IP	other	0.0296	ZEB1
379	TP53BP2	other	0.0296	ZEB1
380	calmidazolium	chemical drug	0.0296	FOXL2
381	miR-7856-5p (miRNAs w/seed UUUAAGG)	mature microRNA	0.0298	FOXC2,HOXA9,TMEM97
382	miR-881-3p (and other miRNAs w/seed ACUGUGU)	mature microRNA	0.03	NT5DC3,P2RX6,SLC1A2,SMAD3,ZEB1
383	miR-3127-3p (and other miRNAs w/seed CCCCUUC)	mature microRNA	0.0302	GABRA2,HOXA10,HOXA11,NEFM,PRAME,SMAD3,TSPYL5
384	miR-3613-3p (miRNAs w/seed CAAAAAA)	mature microRNA	0.0305	CIRBP,HELZ,NT5DC3,PDGFA,SATB2,SLC1A2
385	phorbol esters	chemical - other	0.0306	PDGFA,SLC1A2
386	miR-4764-3p (miRNAs w/seed UAACUCC)	mature microRNA	0.0308	HES6,HOXA9,PRAME,SATB2
387	miR-4675 (and other miRNAs w/seed GGGCUGU)	mature microRNA	0.0314	CNTNAP5,HES6,HOXA11,NT5DC3,P2RX6,SLC1A2,TMEM97,WHRN
388	miR-1227-5p (miRNAs w/seed UGGGGCC)	mature microRNA	0.0318	CTXN1,HES6,P2RX6,PENK,SALL1,SMAD3,WHRN
389	6-hydroxydopamine	chemical toxicant	0.0318	GDNF,PENK
390	miR-570-3p (miRNAs w/seed GAAAACA)	mature microRNA	0.032	CIRBP,FHL2,HELZ,SUN1,TMEFF1,TMEM97
391	miR-6850-5p (miRNAs w/seed UGCGGAA)	mature microRNA	0.0322	GABRA2,KCNE3,P2RX6
392	triciribine	chemical drug	0.0325	SLC1A2
393	azathioprine	chemical drug	0.0325	PDGFA
394	CTSV	peptidase	0.0325	PENK
395	ZFAS1	other	0.0325	ZEB1
396	FTO	enzyme	0.0325	KDM2A
397	MSI2	other	0.0325	SMAD3
398	C9orf72	other	0.0325	SLC1A2
399	DGCR5	other	0.0325	ZEB1
400	SNHG20	other	0.0325	ZEB1
401	G2535	chemical reagent	0.0325	ZEB1
402	HAS2	enzyme	0.0325	HYAL2
403	LNX2	other	0.0325	HES6
404	CELF1	translation regulator	0.0325	FHL2
405	NEUROD2	transcription regulator	0.0325	ZEB1
406	pectin	chemical drug	0.0325	SMAD3
407	allopregnanolone	chemical - endogenous mammalian	0.0325	PENK
408	miR-5581-3p (miRNAs w/seed UCCAUGC)	mature microRNA	0.0325	CNTNAP5,HOXA11,RSPH6A,SPG7,ZBTB18
409	TCF7L2	transcription regulator	0.0328	MAP7,RALGDS,SLC1A2,ZEB1
410	miR-4521 (miRNAs w/seed CUAAGGA)	mature microRNA	0.0329	CFAP44,SNX31,ZBTB18
411	miR-664-1-5p (and other miRNAs w/seed UGGCUGG)	mature microRNA	0.033	FHL2,GDNF,HES6,HIF3A,KCNE3,KHSRP,MARCKSL1,PLEC,PRDM16
412	TAF4	transcription regulator	0.0331	PDGFA,PENK
413	miR-4724-5p (miRNAs w/seed ACUGAAC)	mature microRNA	0.0336	CNTNAP5,FHL2,PRAME,SATB2
414	miR-3065-5p (and other miRNAs w/seed CAACAAA)	mature microRNA	0.0341	FOXC2,FOXL2,NET1,NT5DC3,SLC1A2
415	WT1	transcription regulator	0.0343	CIRBP,PDGFA,SMAD3
416	RUNX1-RUNX1T1	fusion gene/product	0.0343	KCNE3,NAV1
417	ASPSCR1-TFE3	fusion gene/product	0.0343	RALGDS,TACC2
418	miR-6815-5p (and other miRNAs w/seed AGGUGGC)	mature microRNA	0.0347	HES6,KCNE3,KDM2A,P2RX6,RALGDS,SMAD3,TEAD3,TMEM97
419	PTPRR	phosphatase	0.035	DNMT3A,RALGDS
420	PRDM8	transcription regulator	0.0354	ZBTB18
421	pentylenetetrazol	chemical drug	0.0354	PENK
422	miR-6829-5p (miRNAs w/seed GGGCUGC)	mature microRNA	0.0354	CTXN1,FOXC2,HES6,HOXA11,KCNE3,PDGFA,RSPH6A,SLC1A2,TCEA2
423	SMAD2	transcription regulator	0.0357	NET1,SMAD3
424	miR-518a-3p (and other miRNAs w/seed AAAGCGC)	mature microRNA	0.0358	DRD4,FOXL2,TEAD3
425	miR-4713-5p (miRNAs w/seed UCUCCCA)	mature microRNA	0.0361	ADCY1,CTXN1,KCNE3,NAV1,NEFM,P2RX6,TEAD3,ZEB1
426	miR-4443 (miRNAs w/seed UGGAGGC)	mature microRNA	0.0361	FXYD7,GDNF,HIF3A,HOXA9,KCNE3,KDM2A,NAV1,TEAD3
427	MYF6	transcription regulator	0.0363	GDNF,PDGFA
428	miR-4783-3p (miRNAs w/seed CCCGGUG)	mature microRNA	0.0365	FOXL2,HOXA11,P2RX6,SIVA1
429	miR-6776-5p (miRNAs w/seed CUGGGUG)	mature microRNA	0.0365	DNMT3A,FHL2,HES6,KCNE3,NT5DC3,SMAD3,TEAD3
430	miR-4656 (and other miRNAs w/seed GGGCUGA)	mature microRNA	0.0368	ADCY1,FOXC2,HES6,HIF3A,HOXA11,NT5DC3,P2RX6,SLC1A2,TMEM97,WHRN
431	phosphate	chemical - endogenous mammalian	0.037	DNMT3A,PLEC
432	miR-203a-5p (and other miRNAs w/seed GUGGUUC)	mature microRNA	0.0378	P2RX6,PDGFA,PPL,SLC1A2,TMEM97
433	miR-4695-5p (and other miRNAs w/seed AGGAGGC)	mature microRNA	0.0379	CNTNAP5,HIF3A,HOXA11,KCNAB3,MAMSTR,MARCKSL1,SALL1,SLC1A2,TSPYL5
434	miR-6832-3p (miRNAs w/seed CCCUUUU)	mature microRNA	0.038	GABRA2,GDNF,HOXA9,KDM2A,PRAME
435	DANCR	other	0.0383	ZEB1
436	JARID2	transcription regulator	0.0383	ZEB1
437	DOCK2	other	0.0383	PRDM16
438	BGLAP	other	0.0383	PRDM16
439	VEGFD	growth factor	0.0383	DNMT3A
440	PTGER1	G-protein coupled receptor	0.0383	GDNF
441	GREM1	other	0.0383	GDNF
442	iodoacetic acid	chemical toxicant	0.0383	SLC1A2
443	Complement	complex	0.0383	PDGFA
444	miR-3191-3p (miRNAs w/seed GGGGACG)	mature microRNA	0.0385	FXYD7,HOXA11,HOXA9,MARCKSL1,P2RX6,PRDM16,RSPH6A
445	FGF2	growth factor	0.0387	GDNF,PDGFA,PENK,ZEB1
446	BMP6	growth factor	0.039	GDNF,ZEB1
447	tacrolimus	chemical drug	0.0396	MARCKSL1,PENK,TMEFF1
448	MEG3	other	0.0412	ZEB1
449	IDH2	enzyme	0.0412	ZEB1
450	MYF5	transcription regulator	0.0412	PDGFA
451	LPAR1	G-protein coupled receptor	0.0412	GDNF
452	HNRNPD	transcription regulator	0.0412	PENK
453	ST14	peptidase	0.0412	TMEFF1
454	SU5402	chemical - kinase inhibitor	0.0412	GDNF
455	beta-1,3-glucan	chemical drug	0.0412	PDGFA
456	manganese	chemical - endogenous mammalian	0.0412	SLC1A2
457	miR-3199 (and other miRNAs w/seed GGGACUG)	mature microRNA	0.0412	FHL2,HELZ,HLCS,P2RX6,RALGDS,SATB2,WHRN
458	miR-4804-3p (miRNAs w/seed GCUUAAC)	mature microRNA	0.0412	NEFM,TSPYL5,ZBTB18
459	miR-659-3p (miRNAs w/seed UUGGUUC)	mature microRNA	0.0413	GDNF,HOXA11,MAP7,SNX31
460	miR-450a-5p (and other miRNAs w/seed UUUGCGA)	mature microRNA	0.0416	FOXC2,GDNF,ZEB1
461	GLI2	transcription regulator	0.0417	FOXC2,SALL1
462	miR-6846-5p (and other miRNAs w/seed GGGGGCU)	mature microRNA	0.0431	CTXN1,FOXC2,GDNF,HELZ,HES6,HOXA9,HYAL2,KHSRP,NAV1,PLEC,TCEA2
463	miR-5092 (miRNAs w/seed AUCCACG)	mature microRNA	0.0437	FOXC2,NET1,P2RX6,TMEM97
464	miR-4687-5p (miRNAs w/seed AGCCCUC)	mature microRNA	0.0438	CHRNB1,DNMT3A,HOXA11,SMAD3,SPG7
465	miR-4756-3p (miRNAs w/seed CAGAGAU)	mature microRNA	0.044	HOXA9,KCNE3,SNX31,TSPYL5
466	miR-6409 (and other miRNAs w/seed GCGGGUG)	mature microRNA	0.044	CTXN1,HIF3A,SALL1,TCEA2
467	cyclic GMP	chemical - endogenous mammalian	0.0441	MARCKSL1
468	amphotericin B	chemical drug	0.0441	GDNF
469	PPARÎ±-RXRÎ±	complex	0.0441	AP2A2
470	FNDC5	other	0.0441	PRDM16
471	mir-196	microRNA	0.0441	HOXA9
472	CBX8	other	0.0441	HOXA9
473	ATXN7	other	0.0441	PENK
474	CPEB1	translation regulator	0.0441	ZEB1
475	PTGFR	G-protein coupled receptor	0.0441	GDNF
476	MYH9	enzyme	0.0441	HOXA9
477	ENPP2	enzyme	0.0441	PRDM16
478	miR-4767 (miRNAs w/seed GCGGGCG)	mature microRNA	0.0443	HES6,KCNAB3,SLC1A2,SMAD3,TCEA2
479	miR-185-3p (and other miRNAs w/seed GGGGCUG)	mature microRNA	0.0445	CFAP44,CTXN1,FOXC2,HES6,HIF3A,HOXA11,KDM2A,NAV1,P2RX6,TCEA2,TSPYL5,WHRN
480	metribolone	chemical reagent	0.0446	FHL2,HES6,SMAD3,TACC2
481	miR-4665-3p (miRNAs w/seed UCGGCCG)	mature microRNA	0.0453	FOXL2,HOXA10,PRDM16
482	miR-130a-3p (and other miRNAs w/seed AGUGCAA)	mature microRNA	0.0453	KDM2A,MAP7,SATB2,SNX31,TACC2,ZBTB18,ZEB1
483	NFkB (complex)	complex	0.0455	GDNF,HIF3A,KDM2A,SLC1A2,SMAD3
484	miR-578 (and other miRNAs w/seed UUCUUGU)	mature microRNA	0.0458	FOXC2,KCNAB3,KCNE3,TACC2
485	HIF1A	transcription regulator	0.0467	FHL2,HES6,HIF3A,PDGFA
486	perfluorooctanoic acid	chemical reagent	0.0469	DNMT3A
487	DPH5	enzyme	0.0469	SMAD3
488	NTF4	growth factor	0.0469	PENK
489	NREP	other	0.0469	PDGFA
490	KLF9	transcription regulator	0.0469	HOXA10
491	mir-199	microRNA	0.0469	DNMT3A
492	IFT57	other	0.0469	PENK
493	SP7	transcription regulator	0.0469	SATB2
494	farnesyl pyrophosphate	chemical - endogenous mammalian	0.0469	SMAD3
495	miR-8068 (miRNAs w/seed GUUUGUU)	mature microRNA	0.0471	DNMT3A,HLCS,KCNE3,TMEFF1,ZBTB18
496	miR-4283 (miRNAs w/seed GGGGCUC)	mature microRNA	0.0474	CIRBP,CTXN1,FOXC2,FOXL2,HES6,KDM2A,MAMSTR,TCEA2
497	miR-4709-5p (miRNAs w/seed CAACAGU)	mature microRNA	0.0477	HOXA9,MARCKSL1,PENK,PRAME
498	miR-1247-5p (miRNAs w/seed CCCGUCC)	mature microRNA	0.0477	AP2A2,SALL1,SIVA1,SYMPK
499	TGFB2	growth factor	0.0482	SMAD3,TMEFF1
500	miR-1184 (miRNAs w/seed CUGCAGC)	mature microRNA	0.0485	CNTNAP5,FOXC2,HOXA11,KCNAB3,P2RX6,PLEC
501	miR-548ag (and other miRNAs w/seed AAGGUAA)	mature microRNA	0.0486	FOXC2,GDNF,MAP7,SNX31,ZEB1
502	miR-5011-5p (miRNAs w/seed AUAUAUA)	mature microRNA	0.0486	CNTNAP5,HOXA9,KCNE3,ZBTB18
503	miR-600 (miRNAs w/seed CUUACAG)	mature microRNA	0.0489	HOXA10,HOXA9,KCNAB3,KCNE3
504	TGFB1	growth factor	0.0497	DNMT3A,FOXC2,GDNF,NET1,P2RX6,PDGFA,SLC1A2,SMAD3,TACC2,ZEB1
505	pCPT-cAMP	chemical - kinase inhibitor	0.0498	FOXC2
506	bevacizumab	biologic drug	0.0498	ZEB1
507	FKBP4	enzyme	0.0498	HOXA10
508	mir-205	microRNA	0.0498	ZEB1
509	GPI	enzyme	0.0498	ZEB1
510	DDX17	enzyme	0.0498	NET1
511	ECM1	transporter	0.0498	ZEB1

## Sheet: Supplementary Table 8
Supplementary Table 8: Canonical pathways associated with STLMS-downregulated DEGs
	Ingenuity Canonical Pathways	-log (p-value)	Ratio	z-score	Genes
1	Estrogen-mediated S-phase Entry	3.63	0.231	2.449	CDK1,CDK4,E2F3,E2F5,ESR1,SKP2
2	Axonal Guidance Signaling	3.15	0.0648	NaN	ADAM11,ADAMTS5,ADAMTS7,BAIAP2,BMP2,BMP7,EFNA3,EFNA4,EFNB3,EPHB3,EPHB4,FZD2,GLIS1,LIMK1,LRRC4C,MMP14,MMP16,MMP17,MMP2,MYL6B,PIK3R2,PLCL1,PRKAR1B,PRKAR2B,PRKCA,PRKCQ,RAC3,SEMA4F,SMO,SRGAP3,TUBB3,TUBB8
3	Synaptogenesis Signaling Pathway	3.15	0.0737	4.264	AFDN,CACNB3,CDH17,CDH2,CREB5,EFNA3,EFNA4,EFNB3,EPHB3,EPHB4,GRM6,LIMK1,MARCKS,PIK3R2,PRKAR1B,PRKAR2B,SHC2,SHC3,STX1A,SYT1,TIAM1,WASF1,YES1
4	Reelin Signaling in Neurons	2.91	0.0984	2.887	AFDN,APP,CDH2,CDK5R1,DCX,LIMK1,MAP2K6,MAPK12,MAPK8IP2,PIK3R2,WASF1,YES1
5	Estrogen Receptor Signaling	2.86	0.0701	4.796	BCL2,CACNA1D,CACNA1E,CREB5,CTBP2,ESR1,LIMK1,MDK,MMP14,MMP16,MMP17,MMP2,MYL6B,PGR,PIK3R2,PLCL1,PRKAR1B,PRKAR2B,PRKCA,PRKCQ,SHC2,SHC3,TFAM
6	White Adipose Tissue Browning Pathway	2.7	0.093	3.464	BMP7,CACNA1D,CACNA1E,CACNB3,CREB5,CTBP2,GUCY1A2,MAPK12,PRKAR1B,PRKAR2B,RARB,VGF
7	Sonic Hedgehog Signaling	2.51	0.172	0	CDK1,GLIS1,PRKAR1B,PRKAR2B,SMO
8	HOTAIR Regulatory Pathway	2.37	0.0813	2.309	DNMT3B,ESR1,H3-3A/H3-3B,HOXD10,MMP14,MMP16,MMP17,MMP2,PCDH10,PIK3R2,TCF3,TWIST1,TWIST2
9	Pyrimidine Ribonucleotides Interconversion	2.26	0.152	2.236	ENTPD2,ENTPD3,ENTPD7,NME1,NME2
10	Fcγ Receptor-mediated Phagocytosis in Macrophages and Monocytes	2.24	0.0957	2.333	ACTG1,DGKB,GAB2,PIK3R2,PRKCA,PRKCQ,RAC3,VAV3,YES1
11	Role of JAK2 in Hormone-like Cytokine Signaling	2.2	0.147	NaN	EPO,PRL,PRLR,SOCS1,SOCS6
12	Factors Promoting Cardiogenesis in Vertebrates	2.17	0.08	3.464	BMP2,BMP7,CREB5,FZD2,MAPK12,PLCL1,PRKCA,PRKCQ,SCN5A,SMAD1,SMO,TCF3
13	L-cysteine Degradation I	2.15	0.5	NaN	CDO1,GOT1
14	Pyrimidine Ribonucleotides De Novo Biosynthesis	2.15	0.143	2.236	ENTPD2,ENTPD3,ENTPD7,NME1,NME2
15	Germ Cell-Sertoli Cell Junction Signaling	2.13	0.076	NaN	ACTG1,AFDN,CDH2,JUP,LIMK1,MAP2K6,MAP3K4,MAPK12,PIK3R2,RAC3,RHOBTB1,TUBB3,TUBB8
16	p53 Signaling	2.12	0.0918	-0.447	BCL2,BIRC5,CDK4,PIK3R2,PMAIP1,RPRM,TP53BP2,TP53I3,WT1
17	Molecular Mechanisms of Cancer	2.1	0.06	NaN	BCL2,BMP2,BMP7,CDK1,CDK3,CDK4,E2F3,E2F5,FZD2,GAB2,HHAT,MAP2K6,MAPK12,PIK3R2,PMAIP1,PRKAR1B,PRKAR2B,PRKCA,PRKCQ,RAC3,RHOBTB1,SMAD1,SMO,TCF3
18	RAR Activation	2.06	0.0722	NaN	ALDH1A2,BMP2,CYP26A1,MAPK12,PARP1,PIK3R2,PRKAR1B,PRKAR2B,PRKCA,PRKCQ,RARB,RBP5,RDH10,SMAD1
19	Neuropathic Pain Signaling In Dorsal Horn Neurons	2.04	0.0891	3	CAMK1G,GRM6,KCNN1,PIK3R2,PLCL1,PRKAR1B,PRKAR2B,PRKCA,PRKCQ
20	Pregnenolone Biosynthesis	2.02	0.231	NaN	CYP26A1,CYP27A1,CYP46A1
21	Adrenomedullin signaling pathway	2	0.0711	2.673	BCL2,GUCY1A2,KCNN1,MAP2K6,MAPK12,MMP2,PIK3R2,PLCL1,PRKAR1B,PRKAR2B,RAMP2,SHC2,SHC3,TFAP2C
22	Role of Osteoblasts, Osteoclasts and Chondrocytes in Rheumatoid Arthritis	1.99	0.0688	NaN	ACP5,ADAMTS5,BCL2,BGLAP,BMP2,BMP7,FZD2,MAP2K6,MAPK12,MMP14,PIK3R2,SFRP4,SMAD1,SMO,TCF3
23	Gap Junction Signaling	1.98	0.0707	NaN	ACTG1,BGLAP,DBN1,GJC2,GUCY1A2,HTR2B,PIK3R2,PLCL1,PRKAR1B,PRKAR2B,PRKCA,PRKCQ,TUBB3,TUBB8
24	Inhibition of Matrix Metalloproteases	1.95	0.128	-1.342	MMP14,MMP16,MMP17,MMP2,TIMP2
25	Growth Hormone Signaling	1.91	0.0986	1.134	PIK3R2,PRKCA,PRKCQ,PRL,RPS6KA2,SOCS1,SOCS6
26	Corticotropin Releasing Hormone Signaling	1.87	0.0759	1.508	CACNA1D,CACNA1E,CACNB3,CREB5,GUCY1A2,MAPK12,PRKAR1B,PRKAR2B,PRKCA,PRKCQ,SMO
27	Hepatic Fibrosis Signaling Pathway	1.83	0.0582	2.837	BCL2,CACNA1D,CACNA1E,CCDC88A,COL2A1,COL3A1,CREB5,FZD2,GLIS1,MAP2K6,MAPK12,MYL6B,PDCD4,PIK3R2,PRKAR1B,PRKAR2B,PRKCA,PRKCQ,RAC3,RHOBTB1,SMO,TCF3
28	Parkinson's Signaling	1.76	0.188	NaN	MAPK12,SNCAIP,UCHL1
29	Epithelial Adherens Junction Signaling	1.73	0.0724	NaN	ACTG1,AFDN,BAIAP2,CDH2,JUP,MYL6B,TCF3,TUBB3,TUBB8,WASF1,YES1
30	Apelin Pancreas Signaling Pathway	1.73	0.114	-1.342	ERN1,MAPK12,PIK3R2,PRKAR1B,PRKAR2B
31	Leukocyte Extravasation Signaling	1.72	0.0674	2.496	ACTG1,AFDN,MAP3K4,MAPK12,MMP14,MMP16,MMP17,MMP2,PIK3R2,PRKCA,PRKCQ,TIMP2,VAV3
32	GNRH Signaling	1.71	0.0694	3	CACNA1D,CACNA1E,CACNB3,CREB5,MAP2K6,MAP3K4,MAPK12,MMP2,PRKAR1B,PRKAR2B,PRKCA,PRKCQ
33	Nitric Oxide Signaling in the Cardiovascular System	1.63	0.0808	2.828	CACNA1D,CACNA1E,GUCY1A2,PIK3R2,PRKAR1B,PRKAR2B,PRKCA,PRKCQ
34	Prolactin Signaling	1.63	0.0864	1.134	PIK3R2,PRKCA,PRKCQ,PRL,PRLR,SOCS1,SOCS6
35	Ephrin A Signaling	1.62	0.106	NaN	EFNA3,EFNA4,LIMK1,PIK3R2,VAV3
36	eNOS Signaling	1.6	0.0692	2.828	AQP11,AQP5,AQP8,CHRNB2,ESR1,GUCY1A2,PIK3R2,PRKAR1B,PRKAR2B,PRKCA,PRKCQ
37	Insulin Secretion Signaling Pathway	1.59	0.0615	3.873	CACNA1D,CACNA1E,CREB5,MAPK12,PC,PIK3R2,PLCL1,PRKAR1B,PRKAR2B,PRKCA,PRKCQ,PRL,PRLR,TCF3,YES1
38	Netrin Signaling	1.58	0.0923	2.449	CACNA1D,CACNA1E,CACNB3,PRKAR1B,PRKAR2B,RAC3
39	Virus Entry via Endocytic Pathways	1.57	0.0784	NaN	ACTG1,AP1S2,ITGB8,PIK3R2,PRKCA,PRKCQ,RAC3,ZBTB12
40	GADD45 Signaling	1.56	0.158	NaN	CDK1,CDK4,MAP3K4
41	Cell Cycle: G2/M DNA Damage Checkpoint Regulation	1.55	0.102	-0.447	BORA,CDK1,RPRM,SKP2,YWHAE
42	Regulation Of The Epithelial Mesenchymal Transition In Development Pathway	1.55	0.0833	2.236	BCL9,FZD2,GLIS1,PYGO1,SMO,TCF3,TWIST1
43	Type II Diabetes Mellitus Signaling	1.55	0.0704	2	CACNA1D,CACNA1E,CACNB3,MAPK12,PIK3R2,PRKCA,PRKCQ,SMPD2,SOCS1,SOCS6
44	Endocannabinoid Cancer Inhibition Pathway	1.53	0.0699	-1.897	CREB5,MAP2K6,MMP2,PIK3R2,PRKAR1B,PRKAR2B,SMPD2,TCF3,TWIST1,TWIST2
45	Retinoate Biosynthesis I	1.52	0.118	2	ALDH1A2,BMP2,RBP5,RDH10
46	Amyloid Processing	1.52	0.1	NaN	APP,CDK5R1,MAPK12,PRKAR1B,PRKAR2B
47	GP6 Signaling Pathway	1.49	0.072	3	COL24A1,COL28A1,COL2A1,COL3A1,COL6A6,ITGA2B,PIK3R2,PRKCA,PRKCQ
48	UVB-Induced MAPK Signaling	1.45	0.0962	2	H3-3A/H3-3B,MAPK12,PIK3R2,PRKCA,PRKCQ
49	Regulation of the Epithelial-Mesenchymal Transition Pathway	1.41	0.0625	NaN	BCL9,CDH2,FZD2,MAP2K6,MMP2,PARD6G,PIK3R2,PYGO1,SMO,TCF3,TWIST1,TWIST2
50	Xenobiotic Metabolism PXR Signaling Pathway	1.41	0.0625	2.309	ALDH1A2,ALDH5A1,CHST10,CHST2,GSTO2,HS6ST2,PPP1R14B,PRKAR1B,PRKAR2B,PRKCA,PRKCQ,SMOX
51	Role of NFAT in Cardiac Hypertrophy	1.4	0.0607	3.606	CACNA1D,CACNA1E,CACNB3,CAMK1G,MAP2K6,MAPK12,PIK3R2,PLCL1,PRKAR1B,PRKAR2B,PRKCA,PRKCQ,SLC8A2
52	Melatonin Signaling	1.39	0.0833	2.449	MAP2K6,PLCL1,PRKAR1B,PRKAR2B,PRKCA,PRKCQ
53	Basal Cell Carcinoma Signaling	1.39	0.0833	1	BMP2,BMP7,FZD2,GLIS1,SMO,TCF3
54	Ephrin B Signaling	1.39	0.0833	2.449	EFNB3,EPHB3,EPHB4,LIMK1,RAC3,VAV3
55	Cellular Effects of Sildenafil (Viagra)	1.38	0.0687	NaN	ACTG1,CACNA1D,CACNA1E,GUCY1A2,KCNN1,MYL6B,PLCL1,PRKAR1B,PRKAR2B
56	GPCR-Mediated Nutrient Sensing in Enteroendocrine Cells	1.36	0.0714	2.828	CACNA1D,CACNA1E,CACNB3,PLCL1,PRKAR1B,PRKAR2B,PRKCA,PRKCQ
57	Pentose Phosphate Pathway	1.34	0.2	NaN	PGD,RPIA
58	Xenobiotic Metabolism Signaling	1.33	0.0557	NaN	AHRR,ALDH1A2,ALDH5A1,CAMK1G,CHST10,CHST2,GSTO2,HS6ST2,MAF,MAP2K6,MAP3K4,MAPK12,PIK3R2,PRKCA,PRKCQ,SMOX
59	Osteoarthritis Pathway	1.32	0.0591	1.508	ADAMTS5,BGLAP,BMP2,C1QTNF4,COL2A1,CREB5,FZD2,GLIS1,PTHLH,S1PR2,SMAD1,SMO,TCF3
60	Vitamin-C Transport	1.3	0.125	NaN	GSTO2,LRRC8D,NXN

## Sheet: Supplementary Table 9
Supplementary Table 9: Canonical pathways associated with ULMS-downregulated DEGs
	Ingenuity Canonical Pathways	-log (p-value)	Ratio	z-score	Genes
1	Cardiac Hypertrophy Signaling (Enhanced)	9.17	0.127	-7.28	ACVR1,ADCY2,ADCY5,ADCY9,ADRB2,AKT1,ATF6,ATP2A3,CALM1 (includes others),CAMK2G,CD40LG,CSF2RB,DIAPH2,EDA,EDNRB,FGF1,FGF13,FZD6,GNA11,GNG11,HSPB2,HSPB3,IGF1R,IL15,IL17RE,IL1A,IL37,IL4R,IL6,IL6R,IL7R,ITGA1,ITGA3,ITGB3,ITGB5,ITPR1,ITPR3,MAP3K5,MAP3K8,MKNK1,NFATC2,NKX2-5,PDE10A,PDE1C,PDE2A,PDE3A,PDE4B,PDE4D,PDE5A,PLCB4,PRKAG2,PRKCD,PRKG1,RAP1A,RASD2,ROCK1,RRAS,RYR3,TGFBR2,TNFRSF11B,TNFRSF1B,TNFSF13,TNF…
2	Antigen Presentation Pathway	9.04	0.385	NaN	B2M,CD74,CIITA,HLA-A,HLA-B,HLA-C,HLA-DPA1,HLA-DPB1,HLA-DQA1,HLA-DQB1,HLA-DRA,HLA-DRB1,HLA-DRB5,HLA-E,HLA-F
3	Communication between Innate and Adaptive Immune Cells	7.32	0.219	NaN	B2M,CCR7,CD40LG,HLA-A,HLA-B,HLA-C,HLA-DRA,HLA-DRB1,HLA-DRB5,HLA-E,HLA-F,IL15,IL1A,IL37,IL6,TLR3,TLR4,TLR5,TLR7,TLR8,TNFSF13
4	Crosstalk between Dendritic Cells and Natural Killer Cells	7.2	0.225	-3.873	ACTA1,CAMK2G,CCR7,CD40LG,CSF2RB,HLA-A,HLA-B,HLA-C,HLA-DRA,HLA-DRB1,HLA-DRB5,HLA-E,HLA-F,IL15,IL6,MICA,TLR3,TLR4,TLR7,TNFRSF1B
5	Dendritic Cell Maturation	7.02	0.163	-5.099	AKT1,B2M,CCR7,CD1C,CD1D,CD40LG,CD58,FCGR2B,HLA-A,HLA-B,HLA-C,HLA-DQA1,HLA-DQB1,HLA-DRA,HLA-DRB1,HLA-DRB5,HLA-E,HLA-F,IL15,IL1A,IL32,IL37,IL6,LY75,PLCB4,STAT1,TLR3,TLR4,TNFRSF11B,TNFRSF1B
6	T Cell Exhaustion Signaling Pathway	6.96	0.166	-2.673	ACVR1,AKT1,BCL6,CD274,CTLA4,HLA-A,HLA-B,HLA-C,HLA-DPA1,HLA-DPB1,HLA-DQA1,HLA-DQB1,HLA-DRA,HLA-DRB1,HLA-DRB5,HLA-E,HLA-F,IL6,IL6R,IRF9,NFATC2,PDCD1LG2,PPM1J,PPP2R2B,RAP1A,RASD2,RRAS,STAT1,TGFBR2
7	Neuroinflammation Signaling Pathway	6.63	0.133	-5.24	ACVR1,AKT1,B2M,BACE2,BDNF,BIRC3,CASP1,CCL2,CFLAR,CX3CL1,GABRE,GLS,GLUL,HLA-A,HLA-B,HLA-C,HLA-DQA1,HLA-DQB1,HLA-DRA,HLA-DRB1,HLA-DRB5,HLA-E,HLA-F,IL6,IL6R,MAPK4,MFGE8,NCF2,NFATC2,NGF,NTF3,PLA2G4C,S100B,STAT1,TGFBR2,TLR3,TLR4,TLR5,TLR7,TLR8
8	Altered T Cell and B Cell Signaling in Rheumatoid Arthritis	6.42	0.211	NaN	CD40LG,CSF1,HLA-A,HLA-B,HLA-DQA1,HLA-DQB1,HLA-DRA,HLA-DRB1,HLA-DRB5,IL15,IL1A,IL37,IL6,TLR3,TLR4,TLR5,TLR7,TLR8,TNFSF13
9	Graft-versus-Host Disease Signaling	5.88	0.271	NaN	HLA-A,HLA-B,HLA-C,HLA-DQA1,HLA-DQB1,HLA-DRA,HLA-DRB1,HLA-DRB5,HLA-E,HLA-F,IL1A,IL37,IL6
10	T Helper Cell Differentiation	5.74	0.219	NaN	BCL6,CD40LG,HLA-A,HLA-B,HLA-DQA1,HLA-DQB1,HLA-DRA,HLA-DRB1,HLA-DRB5,IL4R,IL6,IL6R,STAT1,TGFBR2,TNFRSF11B,TNFRSF1B
11	G-Protein Coupled Receptor Signaling	5.46	0.128	NaN	ADCY2,ADCY5,ADCY9,ADRB2,AKT1,CAMK2G,CNR1,DUSP1,GNA11,GNAL,GNAO1,GPR17,HTR2A,MAP3K8,P2RY12,P2RY13,PDE10A,PDE1C,PDE2A,PDE3A,PDE4B,PDE4D,PDE5A,PLCB4,PRKAG2,PTGDR,PTGER4,PTGIR,PTK2B,RAP1A,RAPGEF3,RASD2,RRAS,TBXA2R,VIPR1
12	Tumor Microenvironment Pathway	5.35	0.148	-3.138	AKT1,CCL2,CD274,CFLAR,CSF1,CSPG4,CTLA4,FGF1,FGF13,HIF1A,HLA-A,HLA-B,HLA-C,HLA-E,HLA-F,IDO2,IL6,IL6R,ITGB3,PDCD1LG2,PLAU,RAP1A,RASD2,RRAS,SLC2A3,TNC
13	Apelin Endothelial Signaling Pathway	5.33	0.174	-2.982	ADCY2,ADCY5,ADCY9,AKT1,ANGPT1,APLN,CALM1 (includes others),CCL2,GNA11,GNAL,GNAO1,HIF1A,PLCB4,PRKAA1,PRKAA2,PRKAG2,PRKCD,RAP1A,RASD2,RRAS
14	PD-1, PD-L1 cancer immunotherapy pathway	5.3	0.179	2.5	AKT1,B2M,CD274,HLA-A,HLA-B,HLA-C,HLA-DPA1,HLA-DPB1,HLA-DQA1,HLA-DQB1,HLA-DRA,HLA-DRB1,HLA-DRB5,HLA-E,HLA-F,LAT,PDCD1LG2,TNFRSF11B,TNFRSF1B
15	Caveolar-mediated Endocytosis Signaling	5.05	0.205	NaN	ACTA1,B2M,CAV1,FLNA,HLA-A,HLA-B,HLA-C,HLA-E,HLA-F,ITGA1,ITGA10,ITGA3,ITGA7,ITGB3,ITGB5
16	cAMP-mediated signaling	4.99	0.131	-4.811	ADCY2,ADCY5,ADCY9,ADRB2,AKAP1,AKAP5,AKAP6,CALM1 (includes others),CAMK2G,CNR1,DUSP1,GNAL,GNAO1,GPR17,P2RY12,P2RY13,PDE10A,PDE1C,PDE2A,PDE3A,PDE4B,PDE4D,PDE5A,PTGDR,PTGER4,PTGIR,RAP1A,RAPGEF3,TBXA2R,VIPR1
17	Epithelial Adherens Junction Signaling	4.98	0.151	NaN	ACTA1,ACTN1,ACTN4,ACVR1,AKT1,CDH1,FARP2,FGF1,LMO7,MAGI1,MAGI2,MYL6,MYL9,NOTCH3,PTPRM,RAP1A,RASD2,RRAS,SNAI1,SORBS1,TGFBR2,TUBA4A,VCL
18	Hepatic Fibrosis / Hepatic Stellate Cell Activation	4.91	0.14	NaN	CCL2,CCN2,CCR7,CD40LG,COL4A1,COL4A2,COL8A1,COL8A2,CSF1,CXCL3,ECE1,EDNRB,FGF1,IGF1R,IL1A,IL4R,IL6,IL6R,LY96,MYL6,MYL9,STAT1,TGFBR2,TLR4,TNFRSF11B,TNFRSF1B
19	Gustation Pathway	4.84	0.148	NaN	ADCY2,ADCY5,ADCY9,CACNA2D3,GNG11,ITPR1,ITPR3,LPAR6,P2RX1,P2RX6,P2RY12,P2RY13,P2RY2,P2RY6,P2RY8,PDE10A,PDE1C,PDE2A,PDE3A,PDE4B,PDE4D,PDE5A,PRKAG2
20	Protein Kinase A Signaling	4.61	0.107	-2.466	ADCY2,ADCY5,ADCY9,AKAP1,AKAP5,AKAP6,CALM1 (includes others),CAMK2G,CDC14B,DUSP1,DUSP3,EPM2A,FLNA,GNG11,ITPR1,ITPR3,MYL6,MYL9,NFATC2,PDE10A,PDE1C,PDE2A,PDE3A,PDE4B,PDE4D,PDE5A,PHKG1,PLCB4,PPP1R14A,PPP1R3C,PRKAG2,PRKCD,PTK2B,PTPN21,PTPRE,PTPRM,PTPRT,PYGB,RAP1A,ROCK1,RYR3,TGFBR2,YWHAH
21	CDK5 Signaling	4.6	0.167	-2.5	ADCY2,ADCY5,ADCY9,BDNF,GNAL,ITGA3,LAMA5,MAPK4,NGF,NTRK2,PPM1J,PPP1R14A,PPP1R3C,PPP2R2B,PRKAG2,RAP1A,RASD2,RRAS
22	Semaphorin Neuronal Repulsive Signaling Pathway	4.59	0.151	-0.655	AKT1,CFL2,CSPG4,CSPG5,DPYSL3,FARP2,ITGA1,ITGA3,ITGB3,ITGB5,MICAL1,MYL6,MYL9,PDE4B,PDE4D,PLXNA2,PLXNB1,PRKAG2,PRKG1,ROCK1,RRAS
23	Endothelin-1 Signaling	4.37	0.133	-3.273	ADCY2,ADCY5,ADCY9,CASP1,CASP12,ECE1,EDNRB,GNA11,GNAL,GNAO1,ITPR1,ITPR3,MAPK4,PLA2G4C,PLA2R1,PLAAT3,PLAAT4,PLAAT5,PLCB4,PLD1,PLD5,PRKCD,RAP1A,RASD2,RRAS
24	Calcium-induced T Lymphocyte Apoptosis	4.25	0.197	-3.606	ATP2A3,CALM1 (includes others),HLA-A,HLA-B,HLA-DQA1,HLA-DQB1,HLA-DRA,HLA-DRB1,HLA-DRB5,ITPR1,ITPR3,NFATC2,PRKCD
25	Eicosanoid Signaling	4.25	0.197	-2.646	ALOX5,ALOX5AP,CYSLTR1,GGT1,PLA2G4C,PLA2R1,PLAAT3,PLAAT4,PLAAT5,PTGDR,PTGER4,PTGIR,TBXA2R
26	Autoimmune Thyroid Disease Signaling	4.23	0.224	NaN	CD40LG,HLA-A,HLA-B,HLA-C,HLA-DQA1,HLA-DQB1,HLA-DRA,HLA-DRB1,HLA-DRB5,HLA-E,HLA-F
27	Role of NFAT in Regulation of the Immune Response	4.2	0.133	-4.025	AKAP5,AKT1,CALM1 (includes others),FCER1A,FCGR2B,GNA11,GNAL,GNAO1,GNG11,HLA-A,HLA-B,HLA-DQA1,HLA-DQB1,HLA-DRA,HLA-DRB1,HLA-DRB5,ITPR1,ITPR3,LAT,NFATC2,PLCB4,RAP1A,RASD2,RRAS
28	Role of Hypercytokinemia/hyperchemokinemia in the Pathogenesis of Influenza	4.17	0.174	-3.873	AREG,CASP1,CCL2,CXCL3,IL1A,IL37,IL6,IRF9,ISG20,MX1,OAS2,STAT1,TLR3,TLR4,TLR7
29	Phospholipase C Signaling	4.13	0.117	-4.472	ADCY2,ADCY5,ADCY9,AHNAK,ARHGEF10,ARHGEF16,ARHGEF9,CALM1 (includes others),FCGR2B,GNG11,ITGA1,ITGA3,ITGB3,ITGB5,ITPR1,ITPR3,LAT,MYL6,MYL9,NFATC2,PLA2G4C,PLCB4,PLD1,PLD5,PPP1R14A,PRKCD,RAP1A,RAPGEF3,RASD2,RHOB,RRAS
30	Noradrenaline and Adrenaline Degradation	4.05	0.257	-3	ADH1B,ADH6,ADHFE1,ALDH1A1,ALDH1B1,ALDH3A2,ALDH3B1,DHRS9,MAOA
31	Cellular Effects of Sildenafil (Viagra)	3.97	0.145	NaN	ACTA1,ADCY2,ADCY5,ADCY9,CALM1 (includes others),ITPR1,ITPR3,KCNN4,MYL6,MYL9,PDE1C,PDE2A,PDE3A,PDE4B,PDE4D,PDE5A,PLCB4,PRKAG2,PRKG1
32	Cardiac Î²-adrenergic Signaling	3.96	0.141	-2	ADCY2,ADCY5,ADCY9,AKAP1,AKAP5,AKAP6,ATP2A3,GNG11,PDE10A,PDE1C,PDE2A,PDE3A,PDE4B,PDE4D,PDE5A,PPM1J,PPP1R14A,PPP1R3C,PPP2R2B,PRKAG2
33	B Cell Development	3.95	0.25	NaN	HLA-A,HLA-B,HLA-DQA1,HLA-DQB1,HLA-DRA,HLA-DRB1,HLA-DRB5,IL7,IL7R
34	Systemic Lupus Erythematosus In B Cell Signaling Pathway	3.86	0.113	-4.49	AKT1,CALM1 (includes others),CD40LG,EDA,FCGR2B,FGR,IFIH1,IL15,IL1A,IL37,IL6,IL6R,INPP5J,IRF9,ISG20,NFATC2,PAG1,PIM2,PLAAT4,PRKCD,RAP1A,RASD2,RRAS,STAT1,STING1,TLR3,TLR7,TLR8,TNFSF13,TNFSF8,TRAF1
35	Virus Entry via Endocytic Pathways	3.84	0.157	NaN	ACTA1,B2M,CAV1,CLTCL1,FLNA,HLA-A,HLA-B,HLA-C,HLA-E,HLA-F,ITGB3,ITGB5,PRKCD,RAP1A,RASD2,RRAS
36	Apelin Adipocyte Signaling Pathway	3.83	0.171	-1.604	ADCY2,ADCY5,ADCY9,APLN,GNA11,GPX3,HIF1A,MAPK4,NCF2,PLIN1,PPARGC1A,PRKAA1,PRKAA2,PRKAG2
37	Apelin Cardiac Fibroblast Signaling Pathway	3.76	0.304	-1.134	AKT1,APLN,CCN2,IL6,PRKAA1,PRKAA2,PRKAG2
38	TREM1 Signaling	3.66	0.173	-3.606	AKT1,CASP1,CCL2,CIITA,CXCL3,FCGR2B,IL6,NOD2,TLR3,TLR4,TLR5,TLR7,TLR8
39	Atherosclerosis Signaling	3.66	0.142	NaN	ALOX5,APOB,APOL1,CCL2,CCR2,CD36,CD40LG,CSF1,IL1A,IL37,IL6,LPL,PLA2G4C,PLA2R1,PLAAT3,PLAAT4,PLAAT5,TPSAB1/TPSB2
40	IL-4 Signaling	3.66	0.165	NaN	AKT1,HLA-A,HLA-B,HLA-DQA1,HLA-DQB1,HLA-DRA,HLA-DRB1,HLA-DRB5,IL4R,INPP5J,NFATC2,RAP1A,RASD2,RRAS
41	Allograft Rejection Signaling	3.6	0.163	NaN	B2M,CD40LG,HLA-A,HLA-B,HLA-C,HLA-DPA1,HLA-DPB1,HLA-DQA1,HLA-DQB1,HLA-DRA,HLA-DRB1,HLA-DRB5,HLA-E,HLA-F
42	Ethanol Degradation II	3.57	0.25	-2.828	ADH1B,ADH6,ADHFE1,ALDH1A1,ALDH1B1,ALDH3A2,ALDH3B1,DHRS9
43	LXR/RXR Activation	3.45	0.14	0.5	APOB,APOL1,CCL2,CD36,IL1A,IL37,IL6,ITIH4,LDLR,LPL,LY96,RXRG,TLR3,TLR4,TNFRSF11B,TNFRSF1B,VTN
44	Apelin Muscle Signaling Pathway	3.39	0.316	-2.449	AKT1,APLN,PPARGC1A,PRKAA1,PRKAA2,PRKAG2
45	Thrombin Signaling	3.28	0.115	-2.668	ADCY2,ADCY5,ADCY9,AKT1,ARHGEF10,ARHGEF16,ARHGEF9,CAMK2G,GATA5,GNA11,GNAL,GNAO1,GNG11,ITPR1,ITPR3,MYL6,MYL9,PLCB4,PRKCD,RAP1A,RASD2,RHOB,ROCK1,RRAS
46	Phenylethylamine Degradation I	3.19	0.75	NaN	ALDH3A2,AOC2,AOC3
47	Role of Macrophages, Fibroblasts and Endothelial Cells in Rheumatoid Arthritis	3.18	0.102	NaN	AKT1,CALM1 (includes others),CAMK2G,CCL2,CEBPD,CSF1,DAAM1,DKK3,FZD6,GNAO1,IL15,IL1A,IL32,IL37,IL6,IL6R,IL7,NFATC2,PLCB4,PRKCD,RAP1A,RASD2,ROCK1,RRAS,TLR3,TLR4,TLR5,TLR7,TLR8,TNFRSF11B,TNFRSF1B,TRAF1
48	Î±-Adrenergic Signaling	3.15	0.147	-2.828	ADCY2,ADCY5,ADCY9,CALM1 (includes others),GNG11,ITPR1,ITPR3,PHKG1,PRKAG2,PRKCD,PYGB,RAP1A,RASD2,RRAS
49	LPS/IL-1 Mediated Inhibition of RXR Function	3.14	0.111	-0.816	ABCC3,ACSBG1,ACSL5,ALDH1A1,ALDH1B1,ALDH3A2,ALDH3B1,ALDH3B2,ALDH6A1,CPT1A,FABP4,FMO2,FMO4,FMO5,HS3ST2,IL1A,IL37,LY96,MAOA,PPARGC1A,SULT1A1,SULT2B1,TLR4,TNFRSF11B,TNFRSF1B
50	White Adipose Tissue Browning Pathway	3.12	0.132	-3.153	ADCY2,ADCY5,ADCY9,BDNF,CACNA2D3,FCER1A,FOXC2,HOXC9,LDHD,PLIN1,PPARGC1A,PRDM16,PRKAA1,PRKAA2,PRKAG2,PRKG1,RXRG
51	ERK/MAPK Signaling	3.08	0.114	-1.886	DUSP1,ETS2,HSPB2,HSPB3,ITGA1,ITGA3,ITGB3,ITGB5,MKNK1,PLA2G4C,PPM1J,PPP1R14A,PPP1R3C,PPP2R2B,PRKAG2,PRKCD,PTK2B,RAP1A,RAPGEF3,RASD2,RRAS,STAT1,YWHAH
52	Cardiac Hypertrophy Signaling	3.08	0.108	-4.69	ADCY2,ADCY5,ADCY9,ADRB2,AKT1,CALM1 (includes others),GNA11,GNAL,GNAO1,GNG11,IGF1R,IL6,IL6R,MAP3K5,MAP3K8,MYL6,MYL9,NKX2-5,PLCB4,PRKAG2,RAP1A,RASD2,RHOB,ROCK1,RRAS,TGFBR2
53	CXCR4 Signaling	3.03	0.12	-2.324	ADCY2,ADCY5,ADCY9,AKT1,ELMO1,GNA11,GNAL,GNAO1,GNG11,ITPR1,ITPR3,MYL6,MYL9,PLCB4,PRKCD,RAP1A,RASD2,RHOB,ROCK1,RRAS
54	Th1 Pathway	2.99	0.132	-3.606	CD274,CD40LG,HLA-A,HLA-B,HLA-DPA1,HLA-DPB1,HLA-DQA1,HLA-DQB1,HLA-DRA,HLA-DRB1,HLA-DRB5,IL6,IL6R,NFATC2,NOTCH3,STAT1
55	Serotonin Degradation	2.98	0.164	-3.317	ADH1B,ADH6,ADHFE1,ALDH1A1,ALDH1B1,ALDH3A2,ALDH3B1,CSGALNACT1,DHRS9,MAOA,SULT1A1
56	Sertoli Cell-Sertoli Cell Junction Signaling	2.95	0.113	NaN	ACTA1,ACTN1,ACTN4,AKT1,CDH1,ITGA1,ITGA3,ITGB3,ITGB5,MAGI2,MAP3K5,MAP3K8,PRKAG2,PRKG1,RAP1A,RASD2,RRAS,SORBS1,SPTB,TUBA4A,VCL,YBX3
57	iCOS-iCOSL Signaling in T Helper Cells	2.93	0.135	-3.606	AKT1,CALM1 (includes others),CAMK2G,CD40LG,HLA-A,HLA-B,HLA-DQA1,HLA-DQB1,HLA-DRA,HLA-DRB1,HLA-DRB5,ITPR1,ITPR3,LAT,NFATC2
58	Type I Diabetes Mellitus Signaling	2.93	0.135	-2	CPE,HLA-A,HLA-B,HLA-C,HLA-DQA1,HLA-DQB1,HLA-DRA,HLA-DRB1,HLA-DRB5,HLA-E,HLA-F,MAP3K5,STAT1,TNFRSF11B,TNFRSF1B
59	Th1 and Th2 Activation Pathway	2.9	0.117	NaN	ACVR1,CD274,CD40LG,HLA-A,HLA-B,HLA-DPA1,HLA-DPB1,HLA-DQA1,HLA-DQB1,HLA-DRA,HLA-DRB1,HLA-DRB5,IL4R,IL6,IL6R,JAG1,NFATC2,NOTCH3,STAT1,TGFBR2
60	Axonal Guidance Signaling	2.89	0.0891	NaN	ABLIM1,ABLIM2,ABLIM3,ADAM19,ADAMTS1,ADAMTS15,AKT1,BDNF,BMP8B,CFL2,FARP2,FZD6,GNA11,GNAL,GNAO1,GNG11,ITGA1,ITGA3,ITGB3,ITGB5,KALRN,MICAL1,MKNK1,MYL6,MYL9,NFATC2,NGF,NTF3,NTN4,NTRK2,PLCB4,PLXNA2,PLXNB1,PRKAG2,PRKCD,RAP1A,RASD2,RGS3,ROCK1,RRAS,SEMA3G,SEMA4A,SEMA4B,TUBA4A
61	OX40 Signaling Pathway	2.88	0.144	NaN	B2M,HLA-A,HLA-B,HLA-C,HLA-DPA1,HLA-DPB1,HLA-DQA1,HLA-DQB1,HLA-DRA,HLA-DRB1,HLA-DRB5,HLA-E,HLA-F
62	Sperm Motility	2.85	0.108	-4.123	AXL,CALM1 (includes others),CSF2RA,FGR,IGF1R,ITPR1,ITPR3,NTRK2,PDE1C,PDE2A,PDE4B,PDE4D,PLA2G4C,PLA2R1,PLAAT3,PLAAT4,PLAAT5,PLCB4,PRKAG2,PRKCD,PRKG1,PTK2B,PTK6,TEC
63	Endocannabinoid Developing Neuron Pathway	2.78	0.13	-1.387	ADCY2,ADCY5,ADCY9,AKT1,CNR1,GNAL,GNAO1,GNG11,MAPK4,MGLL,PAX6,PRKAG2,RAP1A,RASD2,RRAS
64	Integrin Signaling	2.77	0.108	-4.243	ACTA1,ACTN1,ACTN4,AKT1,CAPN11,CAV1,GSN,ITGA1,ITGA10,ITGA3,ITGA7,ITGB3,ITGB5,MYL9,NEDD9,RAP1A,RASD2,RHOB,ROCK1,RRAS,TSPAN1,TSPAN2,VCL
65	Cdc42 Signaling	2.75	0.114	-2	B2M,CFL2,HLA-A,HLA-B,HLA-C,HLA-DPA1,HLA-DPB1,HLA-DQA1,HLA-DQB1,HLA-DRA,HLA-DRB1,HLA-DRB5,HLA-E,HLA-F,ITGA1,ITGA3,ITGB3,ITGB5,MYL6,MYL9
66	Histamine Degradation	2.74	0.294	-2.236	ALDH1A1,ALDH1B1,ALDH3A2,ALDH3B1,HNMT
67	Synaptic Long Term Depression	2.74	0.111	-3.441	CACNA2D3,GNA11,GNAL,GNAO1,IGF1R,ITPR1,ITPR3,PLA2G4C,PLA2R1,PLAAT3,PLAAT4,PLAAT5,PLCB4,PPM1J,PPP2R2B,PRKCD,PRKG1,RAP1A,RASD2,RRAS,RYR3
68	Role of Pattern Recognition Receptors in Recognition of Bacteria and Viruses	2.66	0.117	-3	CASP1,CD40LG,EDA,IFIH1,IL15,IL1A,IL37,IL6,NOD2,OAS2,PRKCD,TLR3,TLR4,TLR5,TLR7,TLR8,TNFSF13,TNFSF8
69	Oncostatin M Signaling	2.66	0.186	-2.449	EPAS1,MT2A,OSMR,PLAU,RAP1A,RASD2,RRAS,STAT1
70	CREB Signaling in Neurons	2.65	0.0839	-6.782	ADCY2,ADCY5,ADCY9,ADGRD1,ADGRL3,ADRB2,AKT1,CACNA2D3,CALM1 (includes others),CAMK2G,CCR2,CCR7,CNR1,CYSLTR1,EDNRB,FZD6,GNA11,GNAL,GNAO1,GNG11,GPR135,GPR155,GPR17,GPR176,GPR18,GPR183,HTR2A,IGF1R,ITPR1,ITPR3,LPAR6,NMUR1,NTRK2,P2RY12,P2RY13,P2RY2,P2RY6,PLCB4,PRKAG2,PRKCD,PTGDR,PTGER4,PTGIR,RAP1A,RASD2,RRAS,S1PR5,TBXA2R,TGFBR2,VIPR1
71	GÎ±s Signaling	2.64	0.131	-3.742	ADCY2,ADCY5,ADCY9,ADRB2,CNR1,GNG11,PRKAG2,PTGDR,PTGER4,PTGIR,RAP1A,RAPGEF3,RYR3,VIPR1
72	Regulation of Cellular Mechanics by Calpain Protease	2.62	0.149	-2	ACTN1,ACTN4,CAPN11,ITGA1,ITGA3,ITGB3,ITGB5,RAP1A,RASD2,RRAS,VCL
73	Paxillin Signaling	2.6	0.13	-2.828	ACTA1,ACTN1,ACTN4,ITGA1,ITGA10,ITGA3,ITGA7,ITGB3,ITGB5,PTK2B,RAP1A,RASD2,RRAS,VCL
74	Xenobiotic Metabolism Signaling	2.58	0.0976	NaN	ABCC3,AHR,ALDH1A1,ALDH1B1,ALDH3A2,ALDH3B1,ALDH3B2,ALDH6A1,CAMK2G,CITED2,FMO2,FMO4,FMO5,HS3ST2,IL1A,IL6,MAOA,MAP3K5,MAP3K8,PPARGC1A,PPM1J,PPP2R2B,PRKCD,RAP1A,RASD2,RRAS,SULT1A1,SULT2B1
75	Opioid Signaling Pathway	2.58	0.101	-2.449	ADCY2,ADCY5,ADCY9,AKT1,CACNA2D3,CALM1 (includes others),CAMK2G,CLTCL1,FGR,GNAL,GNAO1,GNG11,GRK5,ITPR1,ITPR3,MAPK4,PDE1C,PRKAG2,PRKCD,RAP1A,RASD2,RGS3,RGS9,RRAS,RYR3
76	Phagosome Formation	2.56	0.12	NaN	FCER1A,FCGR2B,ITGA1,ITGA3,ITGB3,ITGB5,MRC1,PLCB4,PRKCD,RHOB,TLR3,TLR4,TLR5,TLR7,TLR8,VTN
77	Natural Killer Cell Signaling	2.52	0.107	-1.528	AKT1,B2M,CD244,CFL2,HLA-A,HLA-B,HLA-C,HLA-E,HLA-F,HSPA2,IL15,LAT,MAP3K5,MAP3K8,MICA,NFATC2,PTK2B,RAP1A,RASD2,ROCK1,RRAS
78	Adrenomedullin signaling pathway	2.52	0.107	-4.472	ADCY2,ADCY5,ADCY9,AKT1,CALM1 (includes others),GNA11,HIF1A,IL1A,IL37,ITPR1,ITPR3,KCNN4,MAPK4,PLCB4,PRKAG2,PRKG1,PTK2B,RAP1A,RASD2,RRAS,RXRG
79	Nitric Oxide Signaling in the Cardiovascular System	2.51	0.131	-1.387	AKT1,ATP2A3,CALM1 (includes others),CAV1,ITPR1,ITPR3,PDE1C,PDE2A,PDE5A,PRKAA1,PRKAG2,PRKCD,PRKG1
80	Dopamine Receptor Signaling	2.48	0.143	-1.342	ADCY2,ADCY5,ADCY9,GCH1,MAOA,PPM1J,PPP1R14A,PPP1R3C,PPP2R2B,PRKAG2,SLC18A2
81	Erythropoietin Signaling Pathway	2.47	0.11	-0.688	AKT1,BIRC3,CD40LG,CSF2RB,EDA,EPOR,HIF1A,IL15,IL1A,IL37,IL6,ITPR1,ITPR3,PRKCD,RAP1A,RASD2,RRAS,TNFSF13,TNFSF8
82	GNRH Signaling	2.47	0.11	-4	ADCY2,ADCY5,ADCY9,CACNA2D3,CALM1 (includes others),CAMK2G,GNA11,GNG11,ITPR1,ITPR3,MAP3K5,MAP3K8,PLCB4,PRKAG2,PRKCD,PTK2B,RAP1A,RASD2,RRAS
83	CTLA4 Signaling in Cytotoxic T Lymphocytes	2.45	0.135	NaN	AKT1,B2M,CLTCL1,CTLA4,HLA-A,HLA-B,HLA-C,HLA-E,HLA-F,LAT,PPM1J,PPP2R2B
84	Actin Cytoskeleton Signaling	2.42	0.101	-2.138	ACTA1,ACTN1,ACTN4,CFL2,CYFIP2,DIAPH2,FGF1,FGF13,FLNA,GSN,ITGA1,ITGA3,ITGB3,ITGB5,MYL6,MYL9,NCKAP1L,RAP1A,RASD2,ROCK1,RRAS,SSH3,VCL
85	Regulation Of The Epithelial Mesenchymal Transition By Growth Factors Pathway	2.41	0.106	-3.771	AKT1,CD40LG,CDH1,DOCK10,FGF1,FGF13,FOXC2,IL6,IL6R,RAP1A,RASD2,RRAS,SNAI1,TGFBR2,TNFRSF11B,TNFRSF1B,TNFSF13,TNFSF18,TNFSF8,ZEB2
86	RhoGDI Signaling	2.39	0.106	2.496	ACTA1,ARHGDIB,ARHGEF10,ARHGEF16,ARHGEF9,CDH1,CDH13,CFL2,GNA11,GNAL,GNAO1,GNG11,ITGA1,ITGA3,ITGB3,ITGB5,MYL6,MYL9,RHOB,ROCK1
87	Relaxin Signaling	2.38	0.113	-2.646	ADCY2,ADCY5,ADCY9,AKT1,GNA11,GNAL,GNAO1,GNG11,PDE10A,PDE1C,PDE2A,PDE3A,PDE4B,PDE4D,PDE5A,PRKAG2,RAP1A
88	ILK Signaling	2.36	0.105	-2.357	ACTA1,ACTN1,ACTN4,AKT1,CDH1,CFL2,FBLIM1,FLNA,HIF1A,ITGB3,ITGB5,LIMS2,MUC1,MYL6,MYL9,PPM1J,PPP2R2B,RHOB,SNAI1,VCL
89	P2Y Purigenic Receptor Signaling Pathway	2.36	0.118	-3.051	ADCY2,ADCY5,ADCY9,AKT1,GNG11,ITGB3,P2RY12,P2RY2,P2RY6,PLCB4,PRKAG2,PRKCD,RAP1A,RASD2,RRAS
90	Role of MAPK Signaling in the Pathogenesis of Influenza	2.35	0.138	NaN	AKT1,CCL2,MAP3K5,PLA2G4C,PLA2R1,PLAAT3,PLAAT4,PLAAT5,RAP1A,RASD2,RRAS
91	SPINK1 General Cancer Pathway	2.35	0.145	-0.333	AKT1,IL6,IL6R,MT1E,MT1M,MT1X,MT2A,RAP1A,RASD2,RRAS
92	PPARÎ±/RXRÎ± Activation	2.34	0.105	-1	ACADL,ACVR1,ADCY2,ADCY5,ADCY9,CD36,CHD5,GNA11,IL6,ITGB5,LPL,PLCB4,PPARGC1A,PRKAA1,PRKAA2,PRKAG2,RAP1A,RASD2,RRAS,TGFBR2
93	Role of Tissue Factor in Cancer	2.32	0.121	NaN	AKT1,CCN1,CCN2,CFL2,CSF1,F10,FGR,GNA11,ITGA3,ITGB3,PTK2B,RAP1A,RASD2,RRAS
94	NF-ÎºB Signaling	2.31	0.106	-4.243	AKT1,CD40LG,IGF1R,IL1A,IL37,MAP3K8,NGF,NTRK2,RAP1A,RASD2,RRAS,TGFBR2,TLR3,TLR4,TLR5,TLR7,TLR8,TNFRSF11B,TNFRSF1B
95	Putrescine Degradation III	2.31	0.238	-2.236	ALDH1A1,ALDH1B1,ALDH3A2,ALDH3B1,MAOA
96	Dopamine Degradation	2.27	0.2	-2.449	ALDH1A1,ALDH1B1,ALDH3A2,ALDH3B1,MAOA,SULT1A1
97	Acyl-CoA Hydrolysis	2.23	0.286	-2	ACOT1,ACOT2,ACOT4,ACOT9
98	Necroptosis Signaling Pathway	2.21	0.108	-4.123	AXL,BIRC3,CAMK2G,CAPN11,CASP1,CFLAR,GLUL,IRF9,PLA2G4C,RIPK3,SLC25A4,STAT1,TLR3,TLR4,TNFRSF11B,TNFRSF1B,TSPO
99	Systemic Lupus Erythematosus In T Cell Signaling Pathway	2.2	0.0898	-3.651	AKT1,B2M,BCL6,CASP1,CASP12,CD40LG,GADD45A,HLA-A,HLA-B,HLA-C,HLA-DPA1,HLA-DPB1,HLA-DQA1,HLA-DQB1,HLA-DRA,HLA-DRB1,HLA-DRB5,HLA-E,HLA-F,IL6,ITPR1,LAT,NFATC2,PPM1J,PPP2R2B,RAP1A,RASD2,RHOB,ROCK1,RRAS
100	PI3K/AKT Signaling	2.18	0.103	-0.632	AKT1,CSF2RB,IL17RE,IL4R,IL6R,IL7R,INPP5J,ITGA1,ITGA3,ITGB3,ITGB5,MAP3K5,MAP3K8,PPM1J,PPP2R2B,RAP1A,RASD2,RRAS,YWHAH
101	Germ Cell-Sertoli Cell Junction Signaling	2.18	0.105	NaN	ACTA1,ACTN1,ACTN4,AKT1,CDH1,CFL2,GSN,ITGA3,MAP3K5,MAP3K8,RAP1A,RASD2,RHOB,RRAS,SORBS1,TGFBR2,TUBA4A,VCL
102	GPCR-Mediated Integration of Enteroendocrine Signaling Exemplified by an L Cell	2.18	0.137	-1.897	ADCY2,ADCY5,ADCY9,ADRB2,GNA11,ITPR1,ITPR3,PLCB4,PRKAG2,VIPR1
103	CD28 Signaling in T Helper Cells	2.16	0.116	-1.89	AKT1,CALM1 (includes others),CTLA4,HLA-A,HLA-B,HLA-DQA1,HLA-DQB1,HLA-DRA,HLA-DRB1,HLA-DRB5,ITPR1,ITPR3,LAT,NFATC2
104	Rac Signaling	2.16	0.116	-3	ANK1,CFL2,CYFIP2,ITGA1,ITGA3,ITGB3,ITGB5,NCF2,PLD1,PTK2B,RAP1A,RASD2,RRAS,SH3RF1
105	eNOS Signaling	2.15	0.107	-2.111	ADCY2,ADCY5,ADCY9,AKT1,AQP1,AQP7,CALM1 (includes others),CAV1,HSPA2,ITPR1,ITPR3,LPAR6,PRKAA1,PRKAA2,PRKAG2,PRKCD,PRKG1
106	Signaling by Rho Family GTPases	2.15	0.0949	-4	ACTA1,ARHGEF10,ARHGEF16,ARHGEF9,CDC42EP3,CDH1,CDH13,CFL2,GNA11,GNAL,GNAO1,GNG11,ITGA1,ITGA3,ITGB3,ITGB5,MYL6,MYL9,NCF2,PLD1,PTK2B,RHOB,ROCK1,SEPTIN4
107	Hepatic Cholestasis	2.13	0.102	NaN	ABCC3,ADCY2,ADCY5,ADCY9,CD40LG,EDA,HSD3B7,IL15,IL1A,IL37,IL6,LY96,PRKAG2,PRKCD,TLR4,TNFRSF11B,TNFRSF1B,TNFSF13,TNFSF8
108	Ethanol Degradation IV	2.13	0.217	-2.236	ALDH1A1,ALDH1B1,ALDH3A2,ALDH3B1,TYRP1
109	G Beta Gamma Signaling	2.12	0.115	-3.606	ADCY2,AKT1,CACNA2D3,CAV1,CAV2,GNA11,GNAL,GNAO1,GNG11,PRKAG2,PRKCD,RAP1A,RASD2,RRAS
110	Role of NFAT in Cardiac Hypertrophy	2.1	0.0981	-3.9	ADCY2,ADCY5,ADCY9,AKAP5,AKT1,CACNA2D3,CALM1 (includes others),CAMK2G,GNG11,IGF1R,IL6,ITPR1,ITPR3,NKX2-5,PLCB4,PRKAG2,PRKCD,RAP1A,RASD2,RRAS,TGFBR2
111	PTEN Signaling	2.08	0.11	2.714	AKT1,IGF1R,INPP5J,ITGA1,ITGA3,ITGB3,ITGB5,MAGI1,MAGI2,NTRK2,RAP1A,RASD2,RRAS,TGFBR2,YWHAH
112	Th2 Pathway	2.08	0.11	-0.447	ACVR1,HLA-A,HLA-B,HLA-DPA1,HLA-DPB1,HLA-DQA1,HLA-DQB1,HLA-DRA,HLA-DRB1,HLA-DRB5,IL4R,JAG1,NFATC2,NOTCH3,TGFBR2
113	Ephrin Receptor Signaling	2.06	0.101	-3.051	AKT1,ANGPT1,CFL2,FGF1,GNA11,GNAL,GNAO1,GNG11,ITGA1,ITGA3,ITGB3,ITGB5,KALRN,RAP1A,RASD2,RGS3,ROCK1,RRAS,SORBS1
114	Serotonin Receptor Signaling	2.06	0.163	NaN	ADCY2,ADCY5,ADCY9,GCH1,HTR2A,MAOA,SLC18A2
115	Uracil Degradation II (Reductive)	2.05	0.667	NaN	DPYD,UPB1
116	Thymine Degradation	2.05	0.667	NaN	DPYD,UPB1
117	Macropinocytosis Signaling	2.05	0.132	-2	ACTN4,CSF1,ITGB3,ITGB5,MRC1,NGF,PRKCD,RAP1A,RASD2,RRAS
118	Vitamin-C Transport	2.05	0.208	NaN	GLRX,LRRC8A,LRRC8B,LRRC8C,SLC2A3
119	PXR/RXR Activation	2.04	0.138	NaN	ABCC3,AKT1,ALDH1A1,ALDH3A2,CPT1A,IL6,PCK2,PPARGC1A,PRKAG2
120	Phospholipases	2.04	0.138	-2.449	LPL,PLA2G4C,PLA2R1,PLAAT3,PLAAT4,PLAAT5,PLCB4,PLD1,PLD5
121	GÎ±i Signaling	2.03	0.112	-0.577	ADCY2,ADCY5,ADCY9,CAV1,CNR1,GNG11,GPR17,P2RY12,P2RY13,PRKAG2,RAP1A,RASD2,RRAS,TBXA2R
122	GP6 Signaling Pathway	2.03	0.112	-3.742	AKT1,CALM1 (includes others),COL4A1,COL4A2,COL8A1,COL8A2,ITGB3,ITPR1,LAMA5,LAMB2,LAMB3,LAT,PRKCD,SCHIP1
123	MSP-RON Signaling In Macrophages Pathway	2.02	0.115	1.941	CIITA,HLA-DPA1,HLA-DPB1,HLA-DQA1,HLA-DQB1,HLA-DRA,HLA-DRB1,HLA-DRB5,RAP1A,RASD2,RRAS,STAT1,TLR4
124	tRNA Splicing	2.01	0.159	-2.646	PDE10A,PDE1C,PDE2A,PDE3A,PDE4B,PDE4D,PDE5A
125	HMGB1 Signaling	2	0.103	-3	AKT1,CCL2,CD40LG,EDA,IL15,IL1A,IL37,IL6,RAP1A,RASD2,RHOB,RRAS,TLR4,TNFRSF11B,TNFRSF1B,TNFSF13,TNFSF8
126	Cytotoxic T Lymphocyte-mediated Apoptosis of Target Cells	2	0.176	NaN	B2M,HLA-A,HLA-B,HLA-C,HLA-E,HLA-F
127	Calcium Signaling	1.98	0.0971	-2.673	ACTA1,AKAP5,ATP2A3,CACNA2D3,CALM1 (includes others),CAMK2G,CASQ2,ITPR1,ITPR3,MYL6,MYL9,NFATC2,PRKAG2,RAP1A,RYR3,TNNC1,TNNC2,TPM1,TPM2,TRPC4
128	Osteoarthritis Pathway	1.97	0.0955	-1.698	ANKH,CASP1,CASP12,DLX5,EPAS1,FZD6,HIF1A,ITGA1,ITGA3,ITGB3,ITGB5,JAG1,NAMPT,PPARGC1A,PRKAA1,PRKAA2,PRKAG2,SDC4,TGFBR2,TLR4,TNFRSF1B
129	Tryptophan Degradation X (Mammalian, via Tryptamine)	1.97	0.2	-2.236	ALDH1A1,ALDH1B1,ALDH3A2,ALDH3B1,MAOA
130	Acute Phase Response Signaling	1.96	0.1	-3.606	AKT1,C1R,C1S,CFB,F8,IL1A,IL37,IL6,IL6R,ITIH3,ITIH4,MAP3K5,OSMR,RAP1A,RASD2,RRAS,TNFRSF11B,TNFRSF1B
131	Endocannabinoid Neuronal Synapse Pathway	1.95	0.109	-1.387	ADCY2,ADCY5,ADCY9,CACNA2D3,CNR1,GNA11,GNAL,GNAO1,GNG11,ITPR1,MAPK4,MGLL,PLCB4,PRKAG2
132	Synaptic Long Term Potentiation	1.92	0.109	-2.496	CALM1 (includes others),CAMK2G,GNA11,ITPR1,ITPR3,PLCB4,PPP1R14A,PPP1R3C,PRKAG2,PRKCD,RAP1A,RAPGEF3,RASD2,RRAS
133	PKCÎ¸ Signaling in T Lymphocytes	1.92	0.103	-3.742	CACNA2D3,CAMK2G,HLA-A,HLA-B,HLA-DQA1,HLA-DQB1,HLA-DRA,HLA-DRB1,HLA-DRB5,LAT,MAP3K5,MAP3K8,NFATC2,RAP1A,RASD2,RRAS
134	Breast Cancer Regulation by Stathmin1	1.92	0.078	-5.603	ADGRD1,ADGRL3,ADRB2,ARHGEF10,ARHGEF16,ARHGEF9,CAMK2G,CCR2,CCR7,CNR1,CYSLTR1,EDNRB,FZD6,GNG11,GPR135,GPR155,GPR17,GPR176,GPR18,GPR183,HIF1A,HTR2A,LPAR6,NMUR1,P2RY12,P2RY13,P2RY2,P2RY6,PLCB4,PPM1J,PPP1R14A,PPP1R3C,PPP2R2B,PRKAG2,PRKCD,PTGDR,PTGER4,PTGIR,RAP1A,RASD2,RRAS,S1PR5,SIVA1,TBXA2R,TUBA4A,VIPR1
135	FAK Signaling	1.91	0.115	NaN	ACTA1,AKT1,CAPN11,ITGA1,ITGA3,ITGB3,ITGB5,RAP1A,RASD2,RRAS,TNS1,VCL
136	Endocannabinoid Cancer Inhibition Pathway	1.89	0.105	-0.775	ADCY2,ADCY5,ADCY9,AKT1,CASP1,CASP12,CDH1,CNR1,GNAL,GNAO1,HIF1A,PRKAA1,PRKAA2,PRKAG2,ROCK1
137	Role of JAK1 and JAK3 in Î³c Cytokine Signaling	1.87	0.13	NaN	IL15,IL4R,IL7,IL7R,PTK2B,RAP1A,RASD2,RRAS,STAT1
138	Airway Pathology in Chronic Obstructive Pulmonary Disease	1.87	0.11	NaN	CCL2,CD40LG,CXCL3,EDA,FGF1,FGF13,IL15,IL1A,IL37,IL6,LCN10,TNFSF13,TNFSF8
139	Renin-Angiotensin Signaling	1.87	0.11	-2.828	ADCY2,ADCY5,ADCY9,CCL2,ITPR1,ITPR3,PRKAG2,PRKCD,PTK2B,RAP1A,RASD2,RRAS,STAT1
140	GÎ±12/13 Signaling	1.87	0.107	-2.496	AKT1,CDH1,CDH13,LPAR6,MAP3K5,MYL6,MYL9,PTK2B,RAP1A,RASD2,ROCK1,RRAS,TBXA2R,TEC
141	PAK Signaling	1.85	0.113	-2.449	ARHGAP10,CFL2,ITGA1,ITGA3,ITGB3,ITGB5,MYL6,MYL9,PTK2B,RAP1A,RASD2,RRAS
142	Molecular Mechanisms of Cancer	1.84	0.0825	NaN	ADCY2,ADCY5,ADCY9,AKT1,ARHGEF10,ARHGEF16,ARHGEF9,BIRC3,BMP8B,CAMK2G,CDH1,CDK18,CDKN2B,CFLAR,FZD6,GNA11,GNAL,GNAO1,HIF1A,ITGA1,ITGA3,ITGB3,ITGB5,MAP3K5,PLCB4,PRKAG2,PRKCD,RAP1A,RAPGEF3,RASD2,RHOB,RRAS,TGFBR2
143	HGF Signaling	1.81	0.108	-2.828	AKT1,ETS2,IL6,ITGA1,ITGA3,ITGB3,ITGB5,MAP3K5,MAP3K8,PRKCD,RAP1A,RASD2,RRAS
144	Glucocorticoid Receptor Signaling	1.81	0.0801	NaN	ADRB2,AKT1,ANXA1,CAV1,CCL13,CCL2,CSF2RB,CXCL3,DUSP1,HSPA2,IL17RE,IL1A,IL4R,IL6,IL6R,IL7R,KRT17,KRT7,KRT80,NFATC2,PCK2,PDK4,PLA2G4C,PLAU,PRKAA1,PRKAA2,PRKAG2,RAP1A,RASD2,RRAS,SGK1,SMARCA2,STAT1,TGFBR2,TSC22D3,VIPR1,YWHAH
145	Tec Kinase Signaling	1.81	0.0983	-3.162	ACTA1,FCER1A,FGR,GNA11,GNAL,GNAO1,GNG11,ITGA1,ITGA3,ITGB3,ITGB5,PRKCD,PTK2B,RHOB,STAT1,TEC,TLR4
146	Antioxidant Action of Vitamin C	1.76	0.11	2.828	CSF2RA,CSF2RB,GLRX,PLA2G4C,PLA2R1,PLAAT3,PLAAT4,PLAAT5,PLCB4,PLD1,PLD5,SLC2A3
147	Inhibition of ARE-Mediated mRNA Degradation Pathway	1.76	0.107	-1.941	AKT1,CD40LG,MAPK4,PPM1J,PPP2R2B,PRKAG2,TNFRSF11B,TNFRSF1B,TNFSF13,TNFSF18,TNFSF8,YWHAH,ZFP36
148	Xenobiotic Metabolism CAR Signaling Pathway	1.76	0.0952	-3.771	ABCC3,ALDH1A1,ALDH1B1,ALDH3A2,ALDH3B1,ALDH3B2,ALDH6A1,CITED2,FMO2,FMO4,FMO5,HS3ST2,PPARGC1A,PPM1J,PPP2R2B,PRKCD,SULT1A1,SULT2B1
149	Oxidative Ethanol Degradation III	1.73	0.211	-2	ALDH1A1,ALDH1B1,ALDH3A2,ALDH3B1
150	Dopamine-DARPP32 Feedback in cAMP Signaling	1.73	0.0982	-2.673	ADCY2,ADCY5,ADCY9,ATP2A3,CALM1 (includes others),ITPR1,ITPR3,KCNJ15,PLCB4,PPM1J,PPP1R14A,PPP1R3C,PPP2R2B,PRKAG2,PRKCD,PRKG1
151	Hepatic Fibrosis Signaling Pathway	1.73	0.082	-4.914	ACVR1,AKT1,CALM1 (includes others),CCL2,CCN2,CD40LG,CNR1,FZD6,HIF1A,IL1A,IL37,ITGA1,ITGA3,ITGB3,ITGB5,KLF9,MYL6,MYL9,NCF2,PRKAG2,PRKCD,RAP1A,RASD2,RHOB,ROCK1,RRAS,SNAI1,TGFBR2,TLR4,TNFRSF11B,TNFRSF1B
152	Salvage Pathways of Pyrimidine Ribonucleotides	1.71	0.112	-3.317	AK9,APOBEC2,APOBEC3G,CDADC1,CDK18,GRK5,MAP3K8,PRKAA1,PRKAA2,PRKCD,SGK1
153	Xenobiotic Metabolism PXR Signaling Pathway	1.7	0.0938	-3.3	ABCC3,ALDH1A1,ALDH1B1,ALDH3A2,ALDH3B1,ALDH3B2,ALDH6A1,CAMK2G,CITED2,HS3ST2,MAOA,PPARGC1A,PPP1R14A,PPP1R3C,PRKAG2,PRKCD,SULT1A1,SULT2B1
154	PI3K Signaling in B Lymphocytes	1.69	0.101	-3.051	AKT1,ATF6,CALM1 (includes others),CAMK2G,FCGR2B,IL4R,ITPR1,ITPR3,NFATC2,PLCB4,RAP1A,RASD2,RRAS,TLR4
155	VEGF Signaling	1.68	0.111	-2.53	ACTA1,ACTN1,ACTN4,AKT1,HIF1A,PTK2B,RAP1A,RASD2,ROCK1,RRAS,VCL
156	Apelin Cardiomyocyte Signaling Pathway	1.68	0.111	-3.317	AKT1,APLN,ATP2A3,GNA11,HIF1A,ITPR1,MAPK4,MYL6,MYL9,PLCB4,PRKCD
157	Agranulocyte Adhesion and Diapedesis	1.68	0.0933	NaN	ACTA1,AOC3,CCL13,CCL17,CCL19,CCL2,CCL28,CX3CL1,CXCL2,CXCL3,IL1A,IL37,ITGA1,ITGA3,MYL6,MYL9,SDC4,XCL1
158	Fatty Acid Î±-oxidation	1.66	0.2	-2	ALDH1A1,ALDH1B1,ALDH3A2,ALDH3B1
159	Inflammasome pathway	1.66	0.2	-2	CASP1,NLRP1,NOD2,TLR4
160	Role of MAPK Signaling in Inhibiting the Pathogenesis of Influenza	1.65	0.12	-3	CCL2,IL6,MAP3K5,PLA2G4C,PLA2R1,PLAAT3,PLAAT4,PLAAT5,TLR4
161	Toll-like Receptor Signaling	1.62	0.118	-2.646	IL1A,IL37,LY96,TLR3,TLR4,TLR5,TLR7,TLR8,TRAF1
162	Neurotrophin/TRK Signaling	1.62	0.118	-2.646	AKT1,BDNF,MAP3K5,NGF,NTF3,NTRK2,RAP1A,RASD2,RRAS
163	Colorectal Cancer Metastasis Signaling	1.62	0.087	-4.025	ADCY2,ADCY5,ADCY9,AKT1,CDH1,FZD6,GNG11,IL6,IL6R,PRKAG2,PTGER4,RAP1A,RASD2,RHOB,RRAS,STAT1,TGFBR2,TLR3,TLR4,TLR5,TLR7,TLR8
164	Synaptogenesis Signaling Pathway	1.61	0.0833	-4.2	ADCY2,ADCY5,ADCY9,AKT1,BDNF,CALM1 (includes others),CAMK2G,CDH1,CDH13,FGR,ITPR1,KALRN,NLGN1,NTRK2,PRKAG2,PRKCD,RAP1A,RASD2,RRAS,SNCG,STXBP2,STXBP6,SYT11,SYT15,SYT17,VLDLR
165	Hematopoiesis from Multipotent Stem Cells	1.59	0.25	NaN	CSF1,IL15,IL7
166	Netrin Signaling	1.58	0.123	-2.121	ABLIM1,ABLIM2,ABLIM3,CACNA2D3,NFATC2,PRKAG2,PRKG1,RYR3
167	Gap Junction Signaling	1.58	0.0909	NaN	ACTA1,ADCY2,ADCY5,ADCY9,AKT1,CAV1,GJB3,HTR2A,ITPR1,ITPR3,PLCB4,PRKAG2,PRKCD,PRKG1,RAP1A,RASD2,RRAS,TUBA4A
168	Neuroprotective Role of THOP1 in Alzheimer's Disease	1.57	0.103	-1.633	C1R,ECE1,ENDOU,HLA-A,HLA-B,HLA-C,HLA-E,HLA-F,PRKAG2,PRSS23,PRSS53,TPSAB1/TPSB2
169	Aryl Hydrocarbon Receptor Signaling	1.57	0.0979	-1.633	AHR,ALDH1A1,ALDH1B1,ALDH3A2,ALDH3B1,ALDH3B2,ALDH6A1,HSPB2,HSPB3,IL1A,IL6,NFIB,RXRG,TRIP11
170	Creatine-phosphate Biosynthesis	1.56	0.4	NaN	CKB,CKMT2
171	GÎ±q Signaling	1.56	0.0955	-3.742	AKT1,CALM1 (includes others),GNA11,GNG11,HTR2A,ITPR1,ITPR3,NFATC2,PLCB4,PLD1,PLD5,PRKCD,PTK2B,RHOB,ROCK1
172	Thyroid Cancer Signaling	1.52	0.114	-2.333	AKT1,BDNF,CDH1,NGF,NTF3,NTRK2,RAP1A,RASD2,RRAS
173	IL-17 Signaling	1.52	0.0909	-3.638	AKT1,CCL17,CCL2,CD40LG,CXCL3,EDA,IL15,IL17RE,IL1A,IL37,IL6,RAP1A,RASD2,RRAS,TNFRSF11B,TNFSF13,TNFSF8
174	Neuregulin Signaling	1.52	0.105	-2.449	AKT1,AREG,BTC,ITGA1,ITGA3,ITGB3,ITGB5,PRKCD,RAP1A,RASD2,RRAS
175	Death Receptor Signaling	1.52	0.109	-0.632	ACTA1,ARHGDIB,BIRC3,CFLAR,HSPB2,HSPB3,MAP3K5,PARP6,ROCK1,TNFRSF1B
176	Cholecystokinin/Gastrin-mediated Signaling	1.5	0.101	-3.317	IL1A,IL37,ITPR1,ITPR3,PLCB4,PRKCD,PTK2B,RAP1A,RASD2,RHOB,ROCK1,RRAS
177	Senescence Pathway	1.5	0.0836	-4.379	ACVR1,AKT1,CALM1 (includes others),CAPN11,CBX7,CDKN2B,ETS2,GADD45A,GADD45B,IL1A,IL6,ITPR3,MAPK4,NFATC2,PDK3,PDK4,PPM1J,PPP2R2B,RAP1A,RASD2,RRAS,STING1,TGFBR2
178	Chemokine Signaling	1.49	0.113	-2.828	CALM1 (includes others),CAMK2G,CCL13,CCL2,PLCB4,PTK2B,RAP1A,RASD2,RRAS
179	Production of Nitric Oxide and Reactive Oxygen Species in Macrophages	1.48	0.0899	-2	AKT1,APOB,APOL1,MAP3K5,MAP3K8,NCF2,PPM1J,PPP1R14A,PPP1R3C,PPP2R2B,PRKCD,RAP1A,RHOB,STAT1,TLR4,TNFRSF11B,TNFRSF1B
180	Role of Osteoblasts, Osteoclasts and Chondrocytes in Rheumatoid Arthritis	1.47	0.0872	NaN	AKT1,BIRC3,BMP8B,CALM1 (includes others),CSF1,DKK3,DLX5,FZD6,GSN,IL1A,IL37,IL6,IL7,ITGB3,MAP3K5,NFATC2,PTK2B,TNFRSF11B,TNFRSF1B
181	Actin Nucleation by ARP-WASP Complex	1.46	0.111	-2.236	ITGA1,ITGA3,ITGB3,ITGB5,RAP1A,RASD2,RHOB,ROCK1,RRAS
182	Adipogenesis pathway	1.46	0.097	NaN	AKT1,ARNTL,CEBPD,DGKD,FABP4,FGF1,FOXC2,FZD6,HIF1A,LPL,PER2,PLIN1,SAP30
183	PEDF Signaling	1.43	0.11	-1.414	AKT1,BDNF,CFLAR,DOCK3,NGF,RAP1A,RASD2,ROCK1,RRAS
184	Reelin Signaling in Neurons	1.43	0.0984	-3.464	AKT1,ARHGEF10,ARHGEF16,ARHGEF9,CAMK2G,CNR1,FGR,ITGA3,PDK3,PDK4,RAP1A,VLDLR
185	GM-CSF Signaling	1.41	0.114	-2.449	AKT1,CAMK2G,CSF2RA,CSF2RB,RAP1A,RASD2,RRAS,STAT1
186	Leukotriene Biosynthesis	1.41	0.214	NaN	ALOX5,GGT1,GGT5
187	Phenylalanine Degradation IV (Mammalian, via Side Chain)	1.41	0.214	NaN	ALDH3A2,HPD,MAOA
188	Glycogen Biosynthesis II (from UDP-D-Glucose)	1.4	0.333	NaN	GBE1,GYG1
189	NAD Biosynthesis III	1.4	0.333	NaN	NAMPT,NMNAT2
190	FAT10 Cancer Signaling Pathway	1.4	0.13	-2.449	ACVR1,AKT1,IL6,TGFBR2,TNFRSF11B,TNFRSF1B
191	RAR Activation	1.39	0.0876	NaN	ADCY2,ADCY5,ADCY9,ADH1B,AKT1,ALDH1A1,CITED2,CSF2RB,DHRS9,DUSP1,MAP3K5,PPARGC1A,PRKAG2,PRKCD,RDH5,RXRG,SMARCA2
192	CCR3 Signaling in Eosinophils	1.38	0.0968	-2.236	CALM1 (includes others),CFL2,GNG11,ITPR1,ITPR3,PLA2G4C,PLCB4,PRKCD,RAP1A,RASD2,ROCK1,RRAS
193	Coagulation System	1.38	0.143	-1.342	F10,F8,PLAU,PROS1,THBD
194	ERK5 Signaling	1.35	0.111	-2.646	AKT1,MAP3K8,NGF,RAP1A,RASD2,RRAS,SGK1,YWHAH
195	Ephrin B Signaling	1.35	0.111	-1.633	CFL2,GNA11,GNAL,GNAO1,GNG11,KALRN,RGS3,ROCK1
196	Xenobiotic Metabolism AHR Signaling Pathway	1.35	0.106	-3	AHR,ALDH1A1,ALDH1B1,ALDH3A2,ALDH3B1,ALDH3B2,ALDH6A1,IL1A,IL6
197	GPCR-Mediated Nutrient Sensing in Enteroendocrine Cells	1.34	0.0982	-3.317	ADCY2,ADCY5,ADCY9,CACNA2D3,GNA11,GNG11,ITPR1,ITPR3,PLCB4,PRKAG2,PRKCD
198	IL-6 Signaling	1.34	0.0952	-3.317	AKT1,HSPB2,HSPB3,IL1A,IL37,IL6,IL6R,RAP1A,RASD2,RRAS,TNFRSF11B,TNFRSF1B
199	Role of JAK family kinases in IL-6-type Cytokine Signaling	1.33	0.16	NaN	IL6,IL6R,OSMR,STAT1

## Sheet: Supplementary Table 11
Supplementary Table 11: Common DMRs that are altered in STLMS compared to ULMS and STLMS compared to control tissue
Ref ID	UCSC_RefGene_Name	UCSC_RefGene_Accession	UCSC_RefGene_Group	Relation_to_UCSC_CpG_Island	Methylation status (STLMS compared to control tissue)	Methylation status (STLMS compared to ULMS)
cg00913949	ESRRG	NM_001134285	TSS1500	Island	hypomethylated in STLMS compared to control	hypomethylated in STLMS compared to ULMS
cg21513316	MIR410;MIR656	NR_030156;NR_030392	Body;TSS1500	Island	hypomethylated in STLMS compared to control	hypomethylated in STLMS compared to ULMS
cg22118524	ESRRG	NM_001134285	TSS1500	Island	hypomethylated in STLMS compared to control	hypomethylated in STLMS compared to ULMS
cg25286482	PDPN;PDPN	NM_006474;NM_198389	TSS1500;TSS1500	Island	hypomethylated in STLMS compared to control	hypomethylated in STLMS compared to ULMS
cg19458602	TIMM44;CTXN1	NM_006351;NM_206833	3'UTR;TSS1500	Island	hypermethylated in STLMS compared to control	hypermethylated in STLMS compared to ULMS
cg14066993	LOC100130872;LOC100130872-SPON2	NR_024569;NR_033182	TSS1500;TSS1500	Island	hypermethylated in STLMS compared to control	hypermethylated in STLMS compared to ULMS
cg11775521	KCNE3	NM_005472	TSS200	Island	hypermethylated in STLMS compared to control	hypermethylated in STLMS compared to ULMS
cg25906442	C20orf85	NM_178456	TSS200	Island	hypermethylated in STLMS compared to control	hypomethylated in STLMS compared to ULMS
cg27173148	LOC100130872;LOC100130872-SPON2	NR_024569;NR_033182	TSS1500;TSS1500	Island	hypermethylated in STLMS compared to control	hypermethylated in STLMS compared to ULMS
cg16175263	TNFRSF10C	NM_003841	TSS200	Island	hypermethylated in STLMS compared to control	hypomethylated in STLMS compared to ULMS
cg08886711	COL2A1;COL2A1	NM_001844;NM_033150	TSS1500;TSS1500	Island	hypermethylated in STLMS compared to control	hypomethylated in STLMS compared to ULMS
cg23032674	COL9A1;COL9A1	NM_001851;NM_078485	Body;TSS200	Island	hypermethylated in STLMS compared to control	hypomethylated in STLMS compared to ULMS
cg01712686	GNG4;GNG4;GNG4	NM_001098722;NM_001098721;NM_004485	TSS1500;TSS1500;TSS1500	Island	hypermethylated in STLMS compared to control	hypomethylated in STLMS compared to ULMS
cg09661370	HOXA11AS;HOXA11	NR_002795;NM_005523	Body;TSS1500	Island	hypermethylated in STLMS compared to control	hypermethylated in STLMS compared to ULMS
cg08550839	FXYD1;FXYD7;FXYD1	NM_005031;NM_022006;NM_021902	Body;TSS1500;Body	Island	hypermethylated in STLMS compared to control	hypermethylated in STLMS compared to ULMS
cg18601426	PTPRN2;PTPRN2;PTPRN2	NM_130843;NM_130842;NM_002847	TSS1500;TSS1500;TSS1500	Island	hypermethylated in STLMS compared to control	hypomethylated in STLMS compared to ULMS
cg24704177	HOXD3	NM_006898	TSS1500	Island	hypermethylated in STLMS compared to control	hypomethylated in STLMS compared to ULMS
cg00445126	LOC100132215	NR_027069	TSS1500	Island	hypermethylated in STLMS compared to control	hypomethylated in STLMS compared to ULMS
cg22363327	SFRS13B	NM_080743	TSS1500	Island	hypermethylated in STLMS compared to control	hypermethylated in STLMS compared to ULMS
cg24983862	HELZ	NM_014877	TSS1500	Island	hypermethylated in STLMS compared to control	hypermethylated in STLMS compared to ULMS
cg03721058	HYAL2;HYAL2	NM_003773;NM_033158	5'UTR;TSS1500	Island	hypermethylated in STLMS compared to control	hypermethylated in STLMS compared to ULMS
cg21105227	FXYD7;FXYD1;FXYD1	NM_022006;NM_005031;NM_021902	TSS1500;3'UTR;3'UTR	Island	hypermethylated in STLMS compared to control	hypermethylated in STLMS compared to ULMS
cg12810084	HOXA11AS;HOXA11	NR_002795;NM_005523	Body;TSS1500	Island	hypermethylated in STLMS compared to control	hypermethylated in STLMS compared to ULMS
cg09411999	HOXA10;HOXA10	NM_018951;NM_153715	TSS1500;Body	Island	hypermethylated in STLMS compared to control	hypermethylated in STLMS compared to ULMS
cg10657141	HOXA11AS;HOXA11	NR_002795;NM_005523	Body;TSS1500	Island	hypermethylated in STLMS compared to control	hypermethylated in STLMS compared to ULMS
cg20982735	PSKH2	NM_033126	TSS200	Island	hypermethylated in STLMS compared to control	hypomethylated in STLMS compared to ULMS
cg06528559	LOC100132215	NR_027069	TSS1500	Island	hypermethylated in STLMS compared to control	hypomethylated in STLMS compared to ULMS
cg06732439	LOC151174;LOC643387;LOC151174	NR_026925;NR_026923;NR_026926	TSS200;TSS200;TSS200	Island	hypermethylated in STLMS compared to control	hypomethylated in STLMS compared to ULMS
cg16723488	APOB	NM_000384	TSS200	Island	hypermethylated in STLMS compared to control	hypomethylated in STLMS compared to ULMS
cg06029935	PLEC1;PLEC1	NM_000445;NM_201378	Body;TSS1500	Island	hypermethylated in STLMS compared to control	hypermethylated in STLMS compared to ULMS
cg18725867	GDNF;GDNF;GDNF	NM_199231;NM_000514;NM_199234	5'UTR;5'UTR;TSS200	Island	hypermethylated in STLMS compared to control	hypermethylated in STLMS compared to ULMS
cg15032239	CYFIP1	NM_014608	TSS1500	Island	hypermethylated in STLMS compared to control	hypermethylated in STLMS compared to ULMS
cg10074727	GCM2	NM_004752	TSS1500	Island	hypermethylated in STLMS compared to control	hypomethylated in STLMS compared to ULMS
cg04986616	C11orf95	NM_001144936	TSS1500	Island	hypermethylated in STLMS compared to control	hypermethylated in STLMS compared to ULMS
cg12606911	CD8A	NM_001145873	TSS1500	Island	hypermethylated in STLMS compared to control	hypomethylated in STLMS compared to ULMS
cg04046669	HORMAD2	NM_152510	TSS1500	Island	hypermethylated in STLMS compared to control	hypomethylated in STLMS compared to ULMS
cg20034372	LOC145845	NR_024264	TSS1500	Island	hypermethylated in STLMS compared to control	hypermethylated in STLMS compared to ULMS
cg15760840	HOXA11AS;HOXA11	NR_002795;NM_005523	Body;TSS1500	Island	hypermethylated in STLMS compared to control	hypermethylated in STLMS compared to ULMS
cg08124027	KHSRP	NM_003685	TSS1500	Island	hypermethylated in STLMS compared to control	hypermethylated in STLMS compared to ULMS
cg12160637	HEYL	NM_014571	TSS1500	Island	hypermethylated in STLMS compared to control	hypomethylated in STLMS compared to ULMS
cg11229543	PRDM16;PRDM16;FLJ42875;FLJ42875	NM_199454;NM_022114;NR_015440;NR_024371	TSS1500;TSS1500;TSS200;TSS200	Island	hypermethylated in STLMS compared to control	hypermethylated in STLMS compared to ULMS
cg01379240	C3orf72;FOXL2;C3orf72	NM_001040061;NM_023067;NM_001040061	5'UTR;TSS200;1stExon	Island	hypermethylated in STLMS compared to control	hypermethylated in STLMS compared to ULMS
cg07546139	FLJ42709;FLJ42709;FLJ42709	NR_015369;NR_021490;NR_021491	TSS1500;Body;Body	Island	hypermethylated in STLMS compared to control	hypomethylated in STLMS compared to ULMS
cg18592365	ELTD1	NM_022159	TSS200	Island	hypermethylated in STLMS compared to control	hypomethylated in STLMS compared to ULMS
cg01765077	WDR66	NM_144668	TSS200	Island	hypermethylated in STLMS compared to control	hypomethylated in STLMS compared to ULMS
cg25167447	NAV1	NM_020443	TSS1500	Island	hypermethylated in STLMS compared to control	hypermethylated in STLMS compared to ULMS
cg17232217	LOC100130872;LOC100130872-SPON2	NR_024569;NR_033182	TSS1500;TSS1500	Island	hypermethylated in STLMS compared to control	hypermethylated in STLMS compared to ULMS
cg01704957	YBX2	NM_015982	TSS1500	Island	hypermethylated in STLMS compared to control	hypomethylated in STLMS compared to ULMS
cg01763749	P2RX6;P2RX6;MGC16703	NM_005446;NM_001159554;NR_003608	TSS1500;TSS1500;Body	Island	hypermethylated in STLMS compared to control	hypermethylated in STLMS compared to ULMS
cg19927816	SYMPK;RSPH6A	NM_004819;NM_030785	Body;TSS1500	Island	hypermethylated in STLMS compared to control	hypermethylated in STLMS compared to ULMS
cg12468255	NAV1	NM_020443	TSS1500	Island	hypermethylated in STLMS compared to control	hypermethylated in STLMS compared to ULMS
cg15861585	DRD4	NM_000797	TSS1500	Island	hypermethylated in STLMS compared to control	hypermethylated in STLMS compared to ULMS
cg18494399	SLC1A2	NM_004171	TSS1500	Island	hypermethylated in STLMS compared to control	hypermethylated in STLMS compared to ULMS
cg18702197	HOXD3	NM_006898	TSS1500	Island	hypermethylated in STLMS compared to control	hypomethylated in STLMS compared to ULMS
cg13341668	HYAL2;HYAL2	NM_003773;NM_033158	5'UTR;TSS1500	Island	hypermethylated in STLMS compared to control	hypermethylated in STLMS compared to ULMS
cg02154252	ELTD1	NM_022159	TSS200	Island	hypermethylated in STLMS compared to control	hypomethylated in STLMS compared to ULMS
cg04470072	PSKH2	NM_033126	TSS200	Island	hypermethylated in STLMS compared to control	hypomethylated in STLMS compared to ULMS
cg17449954	HEYL	NM_014571	TSS1500	Island	hypermethylated in STLMS compared to control	hypomethylated in STLMS compared to ULMS
cg09037712	HLCS	NM_000411	TSS1500	Island	hypermethylated in STLMS compared to control	hypermethylated in STLMS compared to ULMS
cg10342447	TMEM97	NM_014573	TSS1500	Island	hypermethylated in STLMS compared to control	hypermethylated in STLMS compared to ULMS
cg05977669	HOXA11AS;HOXA11	NR_002795;NM_005523	Body;TSS1500	Island	hypermethylated in STLMS compared to control	hypermethylated in STLMS compared to ULMS
cg03419014	HLCS	NM_000411	TSS1500	Island	hypermethylated in STLMS compared to control	hypermethylated in STLMS compared to ULMS
cg18126442	LOC100132215	NR_027069	TSS1500	Island	hypermethylated in STLMS compared to control	hypomethylated in STLMS compared to ULMS
cg12997720	HOXA11AS;HOXA11	NR_002795;NM_005523	Body;TSS1500	Island	hypermethylated in STLMS compared to control	hypermethylated in STLMS compared to ULMS
cg24446586	HOXA11AS;HOXA11	NR_002795;NM_005523	Body;TSS1500	Island	hypermethylated in STLMS compared to control	hypermethylated in STLMS compared to ULMS
cg01014615	HOXD3	NM_006898	TSS1500	Island	hypermethylated in STLMS compared to control	hypomethylated in STLMS compared to ULMS
cg16802592	LOC145845	NR_024264	TSS1500	Island	hypermethylated in STLMS compared to control	hypermethylated in STLMS compared to ULMS
cg18192083	KCNAB2;KCNAB2	NM_003636;NM_172130	TSS200;TSS200	Island	hypermethylated in STLMS compared to control	hypomethylated in STLMS compared to ULMS
cg08346232	NT5DC3	NM_001031701	TSS1500	Island	hypermethylated in STLMS compared to control	hypermethylated in STLMS compared to ULMS
cg23037132	HEYL	NM_014571	TSS1500	Island	hypermethylated in STLMS compared to control	hypomethylated in STLMS compared to ULMS
cg14426660	NET1;NET1	NM_001047160;NM_005863	Body;TSS200	Island	hypermethylated in STLMS compared to control	hypermethylated in STLMS compared to ULMS
cg23831143	TNFRSF10C	NM_003841	TSS200	Island	hypermethylated in STLMS compared to control	hypomethylated in STLMS compared to ULMS
cg19555986	MAP7	NM_003980	TSS1500	Island	hypermethylated in STLMS compared to control	hypermethylated in STLMS compared to ULMS
cg07318204	HHIP	NM_022475	TSS1500	Island	hypermethylated in STLMS compared to control	hypomethylated in STLMS compared to ULMS
cg02187214	FOXC2	NM_005251	TSS1500	Island	hypermethylated in STLMS compared to control	hypermethylated in STLMS compared to ULMS
cg13599477	NET1;NET1	NM_001047160;NM_005863	Body;TSS200	Island	hypermethylated in STLMS compared to control	hypermethylated in STLMS compared to ULMS
cg06974755	RALGDS;RALGDS	NM_001042368;NM_006266	Body;TSS1500	Island	hypermethylated in STLMS compared to control	hypermethylated in STLMS compared to ULMS
cg24479590	CHRNB1	NM_000747	TSS200	Island	hypermethylated in STLMS compared to control	hypermethylated in STLMS compared to ULMS
cg01405040	HOXD12	NM_021193	TSS1500	Island	hypermethylated in STLMS compared to control	hypomethylated in STLMS compared to ULMS
cg04809597	SMAD3	NM_005902	TSS1500	Island	hypermethylated in STLMS compared to control	hypermethylated in STLMS compared to ULMS
cg05118960	HYAL2;HYAL2	NM_003773;NM_033158	5'UTR;TSS1500	Island	hypermethylated in STLMS compared to control	hypermethylated in STLMS compared to ULMS
cg13277380	SNX31	NM_152628	TSS200	Island	hypermethylated in STLMS compared to control	hypermethylated in STLMS compared to ULMS
cg06892005	PPL	NM_002705	TSS200	Island	hypermethylated in STLMS compared to control	hypermethylated in STLMS compared to ULMS
cg03127558	MAMSTR	NM_001130915	TSS1500	Island	hypermethylated in STLMS compared to control	hypermethylated in STLMS compared to ULMS
cg18872215	MAP7	NM_003980	TSS1500	Island	hypermethylated in STLMS compared to control	hypermethylated in STLMS compared to ULMS
cg13186228	STX16;STX16;STX16;STX16	NM_001134773;NM_003763;NM_001134772;NM_001001433	TSS1500;TSS1500;TSS1500;TSS1500	Island	hypermethylated in STLMS compared to control	hypomethylated in STLMS compared to ULMS
cg12869659	ZNF238	NM_205768	TSS1500	Island	hypermethylated in STLMS compared to control	hypermethylated in STLMS compared to ULMS
cg24714106	LOC145845	NR_024264	TSS1500	Island	hypermethylated in STLMS compared to control	hypermethylated in STLMS compared to ULMS
cg21163960	SLC1A2	NM_004171	TSS1500	Island	hypermethylated in STLMS compared to control	hypermethylated in STLMS compared to ULMS
cg16399365	ZNF238	NM_205768	TSS1500	Island	hypermethylated in STLMS compared to control	hypermethylated in STLMS compared to ULMS
cg24127874	HES6;HES6	NM_018645;NM_001142853	TSS1500;TSS1500	Island	hypermethylated in STLMS compared to control	hypermethylated in STLMS compared to ULMS
cg10159951	SLC1A2	NM_004171	TSS1500	Island	hypermethylated in STLMS compared to control	hypermethylated in STLMS compared to ULMS
